# Supplementary material for: miR-195-5p Regulates Tight Junctions Expression via Claudin-2 Downregulation in Ulcerative Colitis
Source: Biomedicines. 2022 Apr 16;10(4):919. doi: 10.3390/biomedicines10040919 (PMC9029592; doi:10.3390/biomedicines10040919)
Supplement: Supplementary file 1 [file biomedicines-10-00919-s001.zip › Supplementary Table S1.xlsx]

## Sheet: KO vs WT FC2
miRNA name	Fold-change
mmu-miR-125b-5p	-3.26938
mmu-miR-195a-5p	-2.99365
mmu-miR-199a-3p	-4.26389
mmu-miR-199b-5p	-5.5482
mmu-miR-200b-5p	-2.42441
mmu-miR-210-3p	-3.25161
mmu-miR-215-5p	-2.92539
mmu-miR-223-3p	2.37803
mmu-miR-28a-5p	-2.36068
mmu-miR-342-3p	2.85219
mmu-miR-3473f	-2.08664
mmu-miR-378a-5p	-4.91526
mmu-miR-378b	-2.04906
mmu-miR-378d	-2.00557
mmu-miR-497a-5p	-2.97665
mmu-miR-6378	3.86198
mmu-miR-7216-5p	-2.0962
mmu-miR-99a-5p	-2.40455
