# Supplementary material for: miR-195-5p Regulates Tight Junctions Expression via Claudin-2 Downregulation in Ulcerative Colitis
Source: Biomedicines. 2022 Apr 16;10(4):919. doi: 10.3390/biomedicines10040919 (PMC9029592; doi:10.3390/biomedicines10040919)
Supplement: Supplementary file 1 [file biomedicines-10-00919-s001.zip › Supplementary Table S2.xlsx]

## Sheet: Foglio1
microRNA	Gene	Refseq ID	Start	End
mmu-miR-195a-5p	A1cf	NM_001365078	6258	6275
mmu-miR-195a-5p	A1cf	NM_001081074	6282	6299
mmu-miR-195a-5p	Aak1	NM_001040106	4597	4618
mmu-miR-195a-5p	Aak1	NM_177762	4354	4375
mmu-miR-195a-5p	Aatk	NM_007377	4775	4799
mmu-miR-195a-5p	Aatk	NM_001198785	4492	4516
mmu-miR-195a-5p	Aatk	NM_001198787	4264	4288
mmu-miR-195a-5p	Aatk	XM_006531993	5643	5667
mmu-miR-195a-5p	Abcb11	NM_001363492	4405	4417
mmu-miR-195a-5p	Abcb11	NM_021022	4330	4342
mmu-miR-195a-5p	Abcc9	NM_011511	6096	6163
mmu-miR-195a-5p	Abcc9	NM_021041	6272	6339
mmu-miR-195a-5p	Abcc9	NM_021042	6167	6234
mmu-miR-195a-5p	Abcc9	NM_001044720	6233	6300
mmu-miR-195a-5p	Abcg4	NM_138955	2739	2757
mmu-miR-195a-5p	Abhd13	NM_001081119	1977	2004
mmu-miR-195a-5p	Abhd13	NM_026868	2084	2111
mmu-miR-195a-5p	Abhd13	NM_001081119	1710	1720
mmu-miR-195a-5p	Abhd17c	NM_133722	2160	2187
mmu-miR-195a-5p	Abhd18	NM_026622	1694	1715
mmu-miR-195a-5p	Abhd18	XM_017319591	1736	1757
mmu-miR-195a-5p	Abl2	NM_009595	8449	8482
mmu-miR-195a-5p	Abl2	NM_001136104	8137	8170
mmu-miR-195a-5p	Ablim1	NM_001347459	4092	4110
mmu-miR-195a-5p	Ablim1	NM_001290813	4752	4770
mmu-miR-195a-5p	Ablim1	NM_001290815	4766	4784
mmu-miR-195a-5p	Ablim1	NM_001290816	4808	4826
mmu-miR-195a-5p	Ablim1	NM_178688	5145	5163
mmu-miR-195a-5p	Abraxas1	NM_172405	1720	1734
mmu-miR-195a-5p	Acadm	NM_007382	1529	1548
mmu-miR-195a-5p	Acadm	NM_007382	1853	1887
mmu-miR-195a-5p	Accs	NM_183220	2464	2515
mmu-miR-195a-5p	Accs	NM_183220	3557	3580
mmu-miR-195a-5p	Accs	NM_001290782	3502	3525
mmu-miR-195a-5p	Ace	NM_001281819	4006	4023
mmu-miR-195a-5p	Ackr2	NM_021609	1561	1595
mmu-miR-195a-5p	Ackr2	NM_001276719	1673	1707
mmu-miR-195a-5p	Acnat1	NM_001164565	3087	3105
mmu-miR-195a-5p	Acot9	NM_019736	1580	1600
mmu-miR-195a-5p	Acp7	NM_175319	1972	1982
mmu-miR-195a-5p	Acsbg1	NM_053178	2702	2723
mmu-miR-195a-5p	Acsf2	NM_153807	2267	2286
mmu-miR-195a-5p	Acsl4	NM_001033600	4246	4275
mmu-miR-195a-5p	Acsl4	NM_207625	4549	4568
mmu-miR-195a-5p	Acsm2	NM_001177977	5097	5117
mmu-miR-195a-5p	Acsm2	NM_001177978	5022	5042
mmu-miR-195a-5p	Acsm2	NM_146197	5007	5027
mmu-miR-195a-5p	Acss1	NM_080575	2099	2114
mmu-miR-195a-5p	Acss3	NM_001142804	3075	3096
mmu-miR-195a-5p	Acta1	NM_009606	1448	1469
mmu-miR-195a-5p	Actr1a	NM_016860	1612	1624
mmu-miR-195a-5p	Actr1a	NM_001365070	1550	1562
mmu-miR-195a-5p	Actr3	NM_023735	2225	2244
mmu-miR-195a-5p	Actr3	NM_001205385	2033	2052
mmu-miR-195a-5p	Actrt3	NM_029690	1755	1793
mmu-miR-195a-5p	Acvr1	NM_007394	2439	2457
mmu-miR-195a-5p	Acvr1	NM_001110204	2684	2702
mmu-miR-195a-5p	Acvr1	NM_001110205	2162	2180
mmu-miR-195a-5p	Acvr1b	NM_007395	2241	2281
mmu-miR-195a-5p	Acvr1c	NM_001033369	5606	5624
mmu-miR-195a-5p	Acvr1c	NM_001111030	5973	5991
mmu-miR-195a-5p	Acvr1c	NM_001111030	7129	7150
mmu-miR-195a-5p	Acvr2b	NM_001313757	3111	3134
mmu-miR-195a-5p	Acvr2b	NM_007397	3183	3206
mmu-miR-195a-5p	Adal	XM_006500359	3085	3100
mmu-miR-195a-5p	Adam10	NM_007399	4171	4191
mmu-miR-195a-5p	Adam22	NM_001098225	7505	7522
mmu-miR-195a-5p	Adam22	NM_001310439	7598	7615
mmu-miR-195a-5p	Adam22	NM_001310440	7613	7630
mmu-miR-195a-5p	Adamts12	NM_175501	8467	8507
mmu-miR-195a-5p	Adamts5	NM_011782	6098	6119
mmu-miR-195a-5p	Adarb1	NM_001024837	6399	6419
mmu-miR-195a-5p	Adarb1	NM_130895	6369	6389
mmu-miR-195a-5p	Adcy5	NM_001012765	6653	6673
mmu-miR-195a-5p	Adcy6	NM_001368413	5210	5231
mmu-miR-195a-5p	Adcy6	NM_007405	5369	5390
mmu-miR-195a-5p	Adcyap1r1	NM_007407	3774	3792
mmu-miR-195a-5p	Adcyap1r1	NM_001025372	3690	3708
mmu-miR-195a-5p	Adcyap1r1	XM_011241152	3983	4001
mmu-miR-195a-5p	Adcyap1r1	XM_011241152	6158	6175
mmu-miR-195a-5p	Adcyap1r1	XM_011241153	3839	3857
mmu-miR-195a-5p	Adcyap1r1	XM_011241153	6014	6031
mmu-miR-195a-5p	Adcyap1r1	NM_007407	5976	5999
mmu-miR-195a-5p	Adcyap1r1	NM_007407	5949	5966
mmu-miR-195a-5p	Adcyap1r1	NM_001025372	5892	5915
mmu-miR-195a-5p	Adcyap1r1	NM_001025372	5865	5882
mmu-miR-195a-5p	Adcyap1r1	XM_011241152	6185	6208
mmu-miR-195a-5p	Adcyap1r1	XM_011241153	6041	6064
mmu-miR-195a-5p	Add2	NM_001271860	3356	3376
mmu-miR-195a-5p	Add2	NM_001271861	3157	3177
mmu-miR-195a-5p	Add2	NM_013458	6575	6597
mmu-miR-195a-5p	Add2	NM_013458	7637	7648
mmu-miR-195a-5p	Add2	NM_001271858	6771	6793
mmu-miR-195a-5p	Add2	NM_001271858	7833	7844
mmu-miR-195a-5p	Add2	NM_001271859	6572	6594
mmu-miR-195a-5p	Add2	NM_001271859	7634	7645
mmu-miR-195a-5p	Add2	NM_001271860	2442	2460
mmu-miR-195a-5p	Add2	NM_001271860	2366	2384
mmu-miR-195a-5p	Add2	NM_001271861	2243	2261
mmu-miR-195a-5p	Add2	NM_001271861	2167	2185
mmu-miR-195a-5p	Adgra1	NM_177469	3477	3501
mmu-miR-195a-5p	Adgra2	NM_054044	4214	4231
mmu-miR-195a-5p	Adgrg2	NM_001079847	4529	4563
mmu-miR-195a-5p	Adgrg2	NM_001079848	4499	4533
mmu-miR-195a-5p	Adgrg2	NM_001079857	4538	4572
mmu-miR-195a-5p	Adgrg2	NM_001290445	4532	4566
mmu-miR-195a-5p	Adgrg2	NM_001290446	4571	4605
mmu-miR-195a-5p	Adgrg2	NM_178712	4580	4614
mmu-miR-195a-5p	Adgrg6	NM_001002268	3915	3933
mmu-miR-195a-5p	Adgrg6	XM_030245001	4525	4574
mmu-miR-195a-5p	Adgrl2	NM_001081298	4729	4744
mmu-miR-195a-5p	Adi1	NM_134052	1297	1344
mmu-miR-195a-5p	Ado	NM_001005419	2075	2085
mmu-miR-195a-5p	Adrb3	NM_013462	2418	2436
mmu-miR-195a-5p	Aebp2	NM_009637	1808	1819
mmu-miR-195a-5p	Afap1l1	NM_178928	2698	2720
mmu-miR-195a-5p	Aff1	NM_001080798	5220	5240
mmu-miR-195a-5p	Aff1	NM_133919	5231	5251
mmu-miR-195a-5p	Aff4	NM_033565	4717	4736
mmu-miR-195a-5p	Aff4	NM_033565	8534	8565
mmu-miR-195a-5p	Aftph	NM_001252503	3110	3124
mmu-miR-195a-5p	Aftph	NM_001290545	3315	3329
mmu-miR-195a-5p	Aftph	NM_181411	3234	3248
mmu-miR-195a-5p	Agap3	NM_001256431	2023	2034
mmu-miR-195a-5p	Agfg1	XM_006496440	2650	2670
mmu-miR-195a-5p	Agfg1	NM_001310713	2472	2497
mmu-miR-195a-5p	Agfg1	NM_001347077	2493	2518
mmu-miR-195a-5p	Agfg1	NM_001368850	2565	2590
mmu-miR-195a-5p	Agfg1	NM_010472	2559	2584
mmu-miR-195a-5p	Agfg1	XM_006496440	2888	2913
mmu-miR-195a-5p	Agl	NM_001081326	6129	6145
mmu-miR-195a-5p	Agrn	NM_021604	6287	6318
mmu-miR-195a-5p	Agrn	NM_001369026	6541	6559
mmu-miR-195a-5p	Agtrap	NM_009642	1124	1138
mmu-miR-195a-5p	Ahcyl2	XM_030255642	3263	3278
mmu-miR-195a-5p	Ahcyl2	NM_001347084	2965	2980
mmu-miR-195a-5p	Ahcyl2	NM_021414	3164	3179
mmu-miR-195a-5p	Ahcyl2	NM_001171000	3161	3176
mmu-miR-195a-5p	Ahi1	NM_026203	4793	4813
mmu-miR-195a-5p	Ahi1	NM_001177776	2010	2030
mmu-miR-195a-5p	Ahrr	NM_001317351	4458	4470
mmu-miR-195a-5p	Ahrr	NM_009644	4640	4652
mmu-miR-195a-5p	Ahsa2	NM_172391	1519	1553
mmu-miR-195a-5p	Ahsa2	NM_001290654	1514	1548
mmu-miR-195a-5p	Ahsg	NM_013465	1361	1378
mmu-miR-195a-5p	AI837181	NM_001256515	750	765
mmu-miR-195a-5p	Aifm2	NM_001039194	1474	1495
mmu-miR-195a-5p	Aifm2	NM_001039194	2536	2547
mmu-miR-195a-5p	Ajuba	NM_010590	2347	2364
mmu-miR-195a-5p	Akap17b	NM_001081956	5837	5860
mmu-miR-195a-5p	Akap6	NM_198111	9848	9888
mmu-miR-195a-5p	Akirin1	NM_023423	1402	1417
mmu-miR-195a-5p	Akt3	NM_011785	1710	1723
mmu-miR-195a-5p	Alb	NM_009654	1995	2036
mmu-miR-195a-5p	Albfm1	NM_001252661	2123	2151
mmu-miR-195a-5p	Aldh5a1	NM_172532	2186	2232
mmu-miR-195a-5p	Aldh5a1	NM_172532	5415	5445
mmu-miR-195a-5p	Aldh6a1	NM_001313967	2839	2862
mmu-miR-195a-5p	Aldh6a1	NM_134042	2788	2811
mmu-miR-195a-5p	Alg10b	NM_001033441	2696	2718
mmu-miR-195a-5p	Alg10b	NM_001033441	2042	2063
mmu-miR-195a-5p	Alg11	NM_001243161	2893	2906
mmu-miR-195a-5p	Alg11	NM_183142	2767	2780
mmu-miR-195a-5p	Alk	NM_007439	5783	5802
mmu-miR-195a-5p	Alk	NM_007439	5735	5762
mmu-miR-195a-5p	Alox5	NM_009662	2276	2309
mmu-miR-195a-5p	Alppl2	NM_007433	1809	1838
mmu-miR-195a-5p	Als2	NM_001159948	5484	5502
mmu-miR-195a-5p	Als2cl	XM_030244350	2514	2532
mmu-miR-195a-5p	Alx3	NM_007441	1929	1939
mmu-miR-195a-5p	Alyref	NM_011568	1065	1083
mmu-miR-195a-5p	Amacr	NM_008537	1770	1789
mmu-miR-195a-5p	Amer1	NM_175179	6249	6283
mmu-miR-195a-5p	Amer1	NM_175179	8426	8447
mmu-miR-195a-5p	Amer2	NM_001164705	6707	6724
mmu-miR-195a-5p	Amer2	NM_001164705	4995	5019
mmu-miR-195a-5p	Amer2	NM_028113	7085	7102
mmu-miR-195a-5p	Amer2	NM_028113	5373	5397
mmu-miR-195a-5p	Ammecr1	NM_019496	1690	1707
mmu-miR-195a-5p	Ammecr1	NM_019496	3265	3287
mmu-miR-195a-5p	Amotl1	NM_001081395	7215	7234
mmu-miR-195a-5p	Ampd2	NM_001289720	2666	2715
mmu-miR-195a-5p	Ampd2	NM_001346665	2609	2658
mmu-miR-195a-5p	Ampd2	NM_001289719	2816	2865
mmu-miR-195a-5p	Ampd2	NM_028779	2902	2951
mmu-miR-195a-5p	Amy2a2	NM_001160152	1844	1854
mmu-miR-195a-5p	Amy2a3	NM_001160151	1844	1854
mmu-miR-195a-5p	Amy2a4	NM_001160150	1844	1854
mmu-miR-195a-5p	Amz1	NM_173405	2365	2377
mmu-miR-195a-5p	Anapc1	NM_008569	7202	7221
mmu-miR-195a-5p	Anapc1	NM_008569	8383	8406
mmu-miR-195a-5p	Anapc11	NM_025389	747	760
mmu-miR-195a-5p	Anapc11	NM_001038230	902	915
mmu-miR-195a-5p	Angel1	NM_144524	2580	2598
mmu-miR-195a-5p	Angpt1	NM_009640	2022	2042
mmu-miR-195a-5p	Angptl2	NM_011923	2664	2684
mmu-miR-195a-5p	Angptl8	NM_001080940	632	642
mmu-miR-195a-5p	Ankib1	NM_001003909	5882	5901
mmu-miR-195a-5p	Ankrd33b	NM_027496	5579	5609
mmu-miR-195a-5p	Ankrd33b	NM_001164441	5597	5636
mmu-miR-195a-5p	Ankrd33b	NM_001164441	6543	6568
mmu-miR-195a-5p	Ankrd33b	NM_027496	6516	6541
mmu-miR-195a-5p	Ankrd34a	NM_001024851	2336	2359
mmu-miR-195a-5p	Ankrd40	NM_027799	1613	1631
mmu-miR-195a-5p	Ankrd44	NM_001081433	4781	4801
mmu-miR-195a-5p	Ankrd44	XM_006496073	7431	7451
mmu-miR-195a-5p	Ankrd44	XM_030254997	7352	7372
mmu-miR-195a-5p	Ankrd45	NM_028664	1711	1724
mmu-miR-195a-5p	Ankrd46	NM_175134	1830	1844
mmu-miR-195a-5p	Anks1	NM_001286040	4313	4326
mmu-miR-195a-5p	Anks1	NM_001286041	4250	4263
mmu-miR-195a-5p	Ankub1	NM_001033349	1157	1179
mmu-miR-195a-5p	Ano3	NM_001128103	4477	4491
mmu-miR-195a-5p	Ano4	NM_001277188	3894	3930
mmu-miR-195a-5p	Ano5	NM_001271879	5186	5208
mmu-miR-195a-5p	Ano5	NM_177694	5336	5358
mmu-miR-195a-5p	Ano5	NM_001271879	5942	5966
mmu-miR-195a-5p	Ano5	NM_177694	6092	6116
mmu-miR-195a-5p	Ano6	NM_001253813	4662	4672
mmu-miR-195a-5p	Ano6	NM_175344	4599	4609
mmu-miR-195a-5p	Anxa5	NM_009673	1363	1383
mmu-miR-195a-5p	Anxa5	NM_009673	1320	1333
mmu-miR-195a-5p	Ap1g1	NM_009677	5645	5665
mmu-miR-195a-5p	Ap1g1	NM_001301211	5636	5656
mmu-miR-195a-5p	Ap1g1	NM_009677	3382	3435
mmu-miR-195a-5p	Ap1g1	NM_001301211	3373	3426
mmu-miR-195a-5p	Ap1s2	NM_001290378	828	857
mmu-miR-195a-5p	Ap1s2	NM_001290379	837	866
mmu-miR-195a-5p	Ap1s3	NM_183027	1811	1827
mmu-miR-195a-5p	Ap1s3	NM_183027	702	717
mmu-miR-195a-5p	Ap2b1	NM_001035854	3133	3152
mmu-miR-195a-5p	Ap2b1	NM_027915	3091	3110
mmu-miR-195a-5p	Ap5s1	NM_001355593	932	945
mmu-miR-195a-5p	Apba1	NM_177034	2903	2916
mmu-miR-195a-5p	Apbb1	NM_001310600	1954	1967
mmu-miR-195a-5p	Apbb1	NM_001253885	2893	2906
mmu-miR-195a-5p	Apbb1	NM_001253886	2887	2900
mmu-miR-195a-5p	Apbb1	NM_009685	2701	2714
mmu-miR-195a-5p	Aph1c	NM_026674	3984	4027
mmu-miR-195a-5p	Apln	NM_013912	2144	2158
mmu-miR-195a-5p	Aplnr	NM_011784	2755	2781
mmu-miR-195a-5p	Apoa5	NM_001348095	1402	1421
mmu-miR-195a-5p	Apoa5	NM_080434	1208	1227
mmu-miR-195a-5p	Apoc3	NM_001289755	461	473
mmu-miR-195a-5p	Apoc3	NM_001289756	431	443
mmu-miR-195a-5p	Apoc3	NM_001289833	289	301
mmu-miR-195a-5p	Apoc3	NM_023114	357	369
mmu-miR-195a-5p	Apol10a	NM_177744	1890	1905
mmu-miR-195a-5p	Apol6	NM_001163621	1927	1948
mmu-miR-195a-5p	Apol7e	NM_001134802	1370	1421
mmu-miR-195a-5p	Apol9a	NM_001162883	1196	1215
mmu-miR-195a-5p	Apol9a	NM_173786	1248	1267
mmu-miR-195a-5p	Apol9b	NM_001168660	1252	1286
mmu-miR-195a-5p	Apol9b	NM_173743	1203	1237
mmu-miR-195a-5p	App	NM_007471	2376	2386
mmu-miR-195a-5p	App	NM_001198823	2601	2611
mmu-miR-195a-5p	App	NM_001198824	2544	2554
mmu-miR-195a-5p	App	NM_001198825	2490	2500
mmu-miR-195a-5p	App	NM_001198826	2547	2557
mmu-miR-195a-5p	Aptx	NM_001025444	2063	2082
mmu-miR-195a-5p	Aptx	NM_025545	2198	2217
mmu-miR-195a-5p	Araf	NM_009703	2017	2035
mmu-miR-195a-5p	Arf2	NM_007477	1862	1872
mmu-miR-195a-5p	Arf2	NM_001304574	1458	1468
mmu-miR-195a-5p	Arf3	NM_007478	2785	2801
mmu-miR-195a-5p	Arf4	NM_007479	1420	1433
mmu-miR-195a-5p	Arfgap1	NM_001363035	1777	1787
mmu-miR-195a-5p	Arfgap1	NM_001177706	2232	2242
mmu-miR-195a-5p	Arfgap1	NM_001177707	2034	2044
mmu-miR-195a-5p	Arfgap1	NM_001177708	1753	1763
mmu-miR-195a-5p	Arfgap1	NM_001177709	1747	1757
mmu-miR-195a-5p	Arfgap1	NM_001177710	1703	1713
mmu-miR-195a-5p	Arfgap1	NM_145760	2026	2036
mmu-miR-195a-5p	Arfgap1	XM_006500594	1841	1851
mmu-miR-195a-5p	Arfgef1	NM_001102430	5722	5744
mmu-miR-195a-5p	Arfip2	NM_029802	1641	1656
mmu-miR-195a-5p	Arhgap19	NM_001163495	2570	2580
mmu-miR-195a-5p	Arhgap19	NM_027667	2649	2659
mmu-miR-195a-5p	Arhgap20	NM_175535	4234	4253
mmu-miR-195a-5p	Arhgap24	NM_001346585	3531	3547
mmu-miR-195a-5p	Arhgap24	NM_001286468	2643	2659
mmu-miR-195a-5p	Arhgap24	NM_029270	3245	3261
mmu-miR-195a-5p	Arhgap24	NM_146161	3051	3067
mmu-miR-195a-5p	Arhgap25	NM_001037727	2697	2730
mmu-miR-195a-5p	Arhgap25	NM_001286610	2497	2530
mmu-miR-195a-5p	Arhgap25	NM_175476	2368	2401
mmu-miR-195a-5p	Arhgap25	NM_001037727	2934	2954
mmu-miR-195a-5p	Arhgap26	NM_001361073	5437	5471
mmu-miR-195a-5p	Arhgap26	NM_175164	5713	5747
mmu-miR-195a-5p	Arhgap26	NM_001361073	7452	7488
mmu-miR-195a-5p	Arhgap26	NM_175164	7743	7764
mmu-miR-195a-5p	Arhgap28	NM_001347410	3983	4003
mmu-miR-195a-5p	Arhgap28	NM_172964	4145	4165
mmu-miR-195a-5p	Arhgap31	NM_020260	6572	6590
mmu-miR-195a-5p	Arhgap32	NM_001195632	6593	6614
mmu-miR-195a-5p	Arhgap32	NM_177379	5755	5776
mmu-miR-195a-5p	Arhgap36	NM_001081123	2130	2154
mmu-miR-195a-5p	Arhgap44	NM_175003	2960	2978
mmu-miR-195a-5p	Arhgef12	NM_001359232	9761	9790
mmu-miR-195a-5p	Arhgef12	NM_027144	9764	9793
mmu-miR-195a-5p	Arhgef26	NM_001081295	5083	5129
mmu-miR-195a-5p	Arhgef38	NM_001368752	5842	5862
mmu-miR-195a-5p	Arhgef6	NM_152801	3002	3015
mmu-miR-195a-5p	Arid1a	NM_001363070	6193	6213
mmu-miR-195a-5p	Arid1a	NM_001080819	7323	7343
mmu-miR-195a-5p	Arid1b	NM_001085355	9807	9818
mmu-miR-195a-5p	Arid4a	NM_001081195	5499	5526
mmu-miR-195a-5p	Arid4a	NM_001081195	5249	5272
mmu-miR-195a-5p	Arid5a	NM_001172205	2585	2596
mmu-miR-195a-5p	Arid5a	NM_001172206	2582	2593
mmu-miR-195a-5p	Arid5a	NM_001290726	2680	2691
mmu-miR-195a-5p	Arid5a	NM_001290727	2461	2472
mmu-miR-195a-5p	Arid5a	NM_145996	2411	2422
mmu-miR-195a-5p	Arih1	NM_019927	4279	4291
mmu-miR-195a-5p	Arl1	NM_025859	763	776
mmu-miR-195a-5p	Arl10	NM_019968	2245	2256
mmu-miR-195a-5p	Arl16	NM_197995	812	822
mmu-miR-195a-5p	Arl2	NM_019722	687	700
mmu-miR-195a-5p	Arl2bp	NM_024191	1994	2008
mmu-miR-195a-5p	Arl2bp	NM_024269	1832	1846
mmu-miR-195a-5p	Arl5a	NM_182994	2282	2326
mmu-miR-195a-5p	Arl5b	NM_029466	802	822
mmu-miR-195a-5p	Arl8b	NM_026011	1637	1662
mmu-miR-195a-5p	Armc1	NM_028840	2470	2488
mmu-miR-195a-5p	Armc2	NM_001034858	4037	4054
mmu-miR-195a-5p	Armc8	NM_028768	4336	4348
mmu-miR-195a-5p	Armcx5	NM_001009575	2706	2751
mmu-miR-195a-5p	Armcx6	NM_001007578	1804	1819
mmu-miR-195a-5p	Arnt2	NM_007488	5914	5944
mmu-miR-195a-5p	Arpc3	NM_019824	701	760
mmu-miR-195a-5p	Arpc4	NM_026552	1328	1357
mmu-miR-195a-5p	Arpc4	NM_001170485	1097	1126
mmu-miR-195a-5p	Arpc4	NM_001170486	1209	1238
mmu-miR-195a-5p	Arpin	NM_027420	1520	1536
mmu-miR-195a-5p	Arpp19	NM_001357881	2782	2806
mmu-miR-195a-5p	Arpp19	NM_021548	2906	2930
mmu-miR-195a-5p	Arpp19	NM_001142655	2837	2861
mmu-miR-195a-5p	Arsb	NM_009712	1869	1901
mmu-miR-195a-5p	Arsi	NM_001038499	2370	2397
mmu-miR-195a-5p	Arsk	NM_029847	2534	2557
mmu-miR-195a-5p	Arvcf	NM_001272031	3639	3652
mmu-miR-195a-5p	Arvcf	NM_001272032	3621	3634
mmu-miR-195a-5p	Asap1	NM_010026	3901	3943
mmu-miR-195a-5p	Asap1	NM_001276461	3721	3763
mmu-miR-195a-5p	Asap1	NM_001276462	3801	3843
mmu-miR-195a-5p	Asap1	NM_001276463	3765	3807
mmu-miR-195a-5p	Asap1	NM_001276467	3730	3772
mmu-miR-195a-5p	Asap3	NM_001008232	5165	5181
mmu-miR-195a-5p	Asb1	NM_023046	1140	1157
mmu-miR-195a-5p	Asb1	NM_001039126	1339	1356
mmu-miR-195a-5p	Asb7	NM_080443	4044	4079
mmu-miR-195a-5p	Ascc1	NM_001199187	1412	1422
mmu-miR-195a-5p	Ascc1	NM_026937	1425	1435
mmu-miR-195a-5p	Ascc2	NM_029291	3435	3459
mmu-miR-195a-5p	Ascl2	NM_008554	1546	1572
mmu-miR-195a-5p	Asph	NM_001177856	1276	1297
mmu-miR-195a-5p	Asphd2	NM_001357015	1694	1714
mmu-miR-195a-5p	Astn1	NM_007495	6810	6840
mmu-miR-195a-5p	Astn1	NM_001205204	6834	6864
mmu-miR-195a-5p	Asxl1	NM_001039939	6086	6119
mmu-miR-195a-5p	Asxl1	NM_001039939	6694	6717
mmu-miR-195a-5p	Atad2b	NM_001362349	5438	5459
mmu-miR-195a-5p	Atf2	NM_009715	3087	3106
mmu-miR-195a-5p	Atf2	NM_001284373	2827	2846
mmu-miR-195a-5p	Atf2	NM_001284374	2909	2928
mmu-miR-195a-5p	Atf3	NM_007498	1808	1853
mmu-miR-195a-5p	Atf6	NM_001081304	6471	6505
mmu-miR-195a-5p	Atf7	NM_001310066	5525	5537
mmu-miR-195a-5p	Atg10	NM_025770	987	1028
mmu-miR-195a-5p	Atg2b	XM_006516361	4956	4977
mmu-miR-195a-5p	Atg2b	NM_029654	7161	7182
mmu-miR-195a-5p	Atg4b	NM_174874	2769	2832
mmu-miR-195a-5p	Atm	NM_007499	10876	10911
mmu-miR-195a-5p	Atmin	NM_177700	2873	2894
mmu-miR-195a-5p	Atmin	NM_177700	2683	2709
mmu-miR-195a-5p	Atoh1	NM_007500	1472	1511
mmu-miR-195a-5p	Atoh8	NM_153778	1804	1826
mmu-miR-195a-5p	Atp11b	NM_029570	4561	4579
mmu-miR-195a-5p	Atp11b	XM_030252871	4431	4449
mmu-miR-195a-5p	Atp12a	NM_138652	3842	3864
mmu-miR-195a-5p	Atp13a3	NM_001128094	4421	4437
mmu-miR-195a-5p	Atp13a3	NM_001128096	4511	4527
mmu-miR-195a-5p	Atp1b4	NM_001290389	3991	4001
mmu-miR-195a-5p	Atp1b4	NM_133690	4003	4013
mmu-miR-195a-5p	Atp2a2	NM_009722	4242	4258
mmu-miR-195a-5p	Atp2b1	NM_026482	6134	6151
mmu-miR-195a-5p	Atp2b2	NM_001347365	6659	6682
mmu-miR-195a-5p	Atp2b2	NM_009723	6541	6564
mmu-miR-195a-5p	Atp2b2	NM_001036684	6515	6538
mmu-miR-195a-5p	Atp2b4	NM_001167949	6657	6678
mmu-miR-195a-5p	Atp2b4	NM_213616	6466	6487
mmu-miR-195a-5p	Atp5g3	NM_001301721	589	645
mmu-miR-195a-5p	Atp5g3	NM_175015	579	635
mmu-miR-195a-5p	Atp6v0e2	NM_001347164	1341	1351
mmu-miR-195a-5p	Atp6v0e2	NM_133764	1468	1478
mmu-miR-195a-5p	Atp6v1f	NM_025381	586	598
mmu-miR-195a-5p	Atp7a	NM_009726	4916	4927
mmu-miR-195a-5p	Atp7a	NM_001109757	4919	4930
mmu-miR-195a-5p	Atp8a1	NM_009727	4680	4700
mmu-miR-195a-5p	Atp8a1	NM_001038999	4725	4745
mmu-miR-195a-5p	Atp8a1	NM_001284345	4725	4745
mmu-miR-195a-5p	Atp8b1	NM_001001488	5008	5025
mmu-miR-195a-5p	Atp8b2	NM_001368650	4541	4560
mmu-miR-195a-5p	Atp8b2	NM_001081182	4477	4496
mmu-miR-195a-5p	Atp8b4	NM_001359975	4431	4459
mmu-miR-195a-5p	Atp8b4	NM_001080944	4963	4997
mmu-miR-195a-5p	Atp8b4	NM_001080944	4267	4295
mmu-miR-195a-5p	Atp9b	NM_015805	3978	3997
mmu-miR-195a-5p	Atp9b	NM_001201569	4011	4030
mmu-miR-195a-5p	Atrx	NM_009530	10022	10046
mmu-miR-195a-5p	Atxn1l	NM_001368351	5441	5462
mmu-miR-195a-5p	Atxn1l	NM_001368351	5315	5328
mmu-miR-195a-5p	Atxn1l	NM_001368351	4414	4435
mmu-miR-195a-5p	Atxn1l	NM_001080930	5381	5394
mmu-miR-195a-5p	Atxn1l	NM_001080930	4480	4501
mmu-miR-195a-5p	Atxn2	NM_009125	4196	4235
mmu-miR-195a-5p	Atxn3	NM_029705	3709	3729
mmu-miR-195a-5p	Atxn3	NM_029705	1635	1657
mmu-miR-195a-5p	Atxn7l1	NM_001033436	2553	2565
mmu-miR-195a-5p	AU040320	NM_001035525	3610	3623
mmu-miR-195a-5p	AU040320	NM_001035526	3728	3741
mmu-miR-195a-5p	Avl9	NM_030235	6082	6119
mmu-miR-195a-5p	Avpr1a	NM_016847	2555	2575
mmu-miR-195a-5p	AW549877	NM_145930	3552	3569
mmu-miR-195a-5p	AW549877	NM_145930	4547	4559
mmu-miR-195a-5p	AW551984	NM_001199556	2831	2851
mmu-miR-195a-5p	Axl	NM_009465	3993	4014
mmu-miR-195a-5p	Axl	NM_001190974	3966	3987
mmu-miR-195a-5p	Azi2	NM_001048146	2016	2082
mmu-miR-195a-5p	B230219D22Rik	NM_181278	2923	2955
mmu-miR-195a-5p	B230307C23Rik	NM_001362097	680	691
mmu-miR-195a-5p	B230307C23Rik	XM_030249113	1060	1071
mmu-miR-195a-5p	B3galt5	NM_001122993	3954	3970
mmu-miR-195a-5p	B3galt5	NM_033149	3587	3603
mmu-miR-195a-5p	B3gat1	NM_001310766	3240	3263
mmu-miR-195a-5p	B3gat1	NM_029792	2957	2980
mmu-miR-195a-5p	B3gnt6	NM_001081167	1710	1728
mmu-miR-195a-5p	B3gnt7	NM_145222	1822	1843
mmu-miR-195a-5p	B4galnt3	NM_198884	4733	4754
mmu-miR-195a-5p	B4galnt3	NM_198884	5249	5279
mmu-miR-195a-5p	B4galt5	NM_019835	2426	2446
mmu-miR-195a-5p	B4galt5	NM_019835	2604	2618
mmu-miR-195a-5p	B4galt7	NM_001311137	1148	1167
mmu-miR-195a-5p	B4galt7	NM_146045	1253	1272
mmu-miR-195a-5p	Bace1	NM_011792	3364	3381
mmu-miR-195a-5p	Bace1	NM_001145947	3262	3279
mmu-miR-195a-5p	Bag4	NM_026121	1680	1704
mmu-miR-195a-5p	Bag5	NM_001324480	1864	1882
mmu-miR-195a-5p	Bag5	NM_027404	1708	1726
mmu-miR-195a-5p	Baiap2	NM_001037754	2839	2867
mmu-miR-195a-5p	Baiap2	NM_130862	2959	2987
mmu-miR-195a-5p	Bambi	NM_026505	4998	5035
mmu-miR-195a-5p	Bank1	NM_001310749	2484	2500
mmu-miR-195a-5p	Bank1	NM_001033350	2883	2899
mmu-miR-195a-5p	Bap1	NM_027088	2823	2842
mmu-miR-195a-5p	Bbs1	NM_001033128	5262	5283
mmu-miR-195a-5p	BC003965	NM_183150	2656	2705
mmu-miR-195a-5p	BC024978	NM_001290513	1852	1873
mmu-miR-195a-5p	BC031181	NM_001358303	961	974
mmu-miR-195a-5p	BC031181	NM_001358304	847	860
mmu-miR-195a-5p	BC031181	NM_001001181	1061	1074
mmu-miR-195a-5p	BC035044	NM_001254946	596	609
mmu-miR-195a-5p	BC107364	NM_001256180	1064	1074
mmu-miR-195a-5p	BC107364	NM_001256181	970	980
mmu-miR-195a-5p	Bcap29	NM_007530	1508	1529
mmu-miR-195a-5p	Bcap29	NM_001164090	1353	1366
mmu-miR-195a-5p	Bcl2	NM_009741	4576	4588
mmu-miR-195a-5p	Bcl2	NM_009741	2551	2571
mmu-miR-195a-5p	Bcl2l11	NM_009754	3392	3410
mmu-miR-195a-5p	Bcl2l11	NM_207680	3650	3668
mmu-miR-195a-5p	Bcl2l11	NM_207681	3482	3500
mmu-miR-195a-5p	Bcl6b	NM_007528	1872	1890
mmu-miR-195a-5p	Bcl7a	NM_029850	1105	1122
mmu-miR-195a-5p	Bcl9	NM_029933	5197	5217
mmu-miR-195a-5p	Bcl9l	NM_001357490	6014	6036
mmu-miR-195a-5p	Bcl9l	NM_030256	5592	5614
mmu-miR-195a-5p	Bdh1	NM_001122683	1528	1547
mmu-miR-195a-5p	Bdh1	NM_175177	1509	1528
mmu-miR-195a-5p	Bdp1	NM_001081061	7888	7907
mmu-miR-195a-5p	Becn1	NM_019584	1954	1967
mmu-miR-195a-5p	Begain	NM_001163175	2115	2151
mmu-miR-195a-5p	Bend4	NM_001164806	6124	6147
mmu-miR-195a-5p	Bend4	NM_001164806	3323	3341
mmu-miR-195a-5p	Bhlha15	NM_010800	785	796
mmu-miR-195a-5p	Bhlhe22	NM_021560	2427	2471
mmu-miR-195a-5p	Bhmt	NM_016668	1892	1902
mmu-miR-195a-5p	Bhmt2	NM_022884	1223	1236
mmu-miR-195a-5p	Bicd1	NM_009753	8883	8937
mmu-miR-195a-5p	Bicd1	NM_001112796	8807	8861
mmu-miR-195a-5p	Bicd2	NM_001039179	2826	2854
mmu-miR-195a-5p	Bicdl1	NM_001080808	2340	2379
mmu-miR-195a-5p	Bicral	NM_001100452	4239	4259
mmu-miR-195a-5p	Blk	NM_007549	2146	2166
mmu-miR-195a-5p	Bloc1s5	NM_139063	1408	1458
mmu-miR-195a-5p	Blzf1	NM_001160208	1896	1907
mmu-miR-195a-5p	Bmf	NM_001311140	4082	4099
mmu-miR-195a-5p	Bmf	NM_138313	4130	4147
mmu-miR-195a-5p	Bmp15	NM_009757	1795	1842
mmu-miR-195a-5p	Bmp3	NM_001310677	5856	5876
mmu-miR-195a-5p	Bmp3	NM_173404	5783	5803
mmu-miR-195a-5p	Bmt2	NM_175312	2774	2791
mmu-miR-195a-5p	Bmx	NM_009759	2216	2236
mmu-miR-195a-5p	Bmx	NM_009759	2316	2328
mmu-miR-195a-5p	Bnc2	NM_001369083	11328	11346
mmu-miR-195a-5p	Bnc2	NM_172870	11127	11145
mmu-miR-195a-5p	Bnc2	NM_001369083	6818	6838
mmu-miR-195a-5p	Bnc2	NM_172870	6617	6637
mmu-miR-195a-5p	Bnip5	NM_172450	4372	4391
mmu-miR-195a-5p	Bok	NM_016778	1142	1155
mmu-miR-195a-5p	Borcs6	NM_028005	1777	1798
mmu-miR-195a-5p	Borcs8	NM_001145552	2061	2073
mmu-miR-195a-5p	Borcs8	NM_001309841	1867	1879
mmu-miR-195a-5p	Bpifa5	NM_025990	912	928
mmu-miR-195a-5p	Bptf	NM_176850	11644	11659
mmu-miR-195a-5p	Brca1	NM_009764	6581	6621
mmu-miR-195a-5p	Brk1	NM_133937	686	707
mmu-miR-195a-5p	Brms1l	NM_001037756	1355	1378
mmu-miR-195a-5p	Brox	NM_027861	2983	3000
mmu-miR-195a-5p	Brsk2	NM_001009929	3434	3453
mmu-miR-195a-5p	Brsk2	NM_001009930	3799	3818
mmu-miR-195a-5p	Brsk2	NM_029426	3339	3358
mmu-miR-195a-5p	Brsk2	NM_001009929	2416	2427
mmu-miR-195a-5p	Brsk2	NM_001009930	2781	2792
mmu-miR-195a-5p	Brsk2	NM_029426	2321	2332
mmu-miR-195a-5p	Brwd1	NM_176928	2151	2161
mmu-miR-195a-5p	Bsdc1	NM_133889	2328	2340
mmu-miR-195a-5p	Bspry	NM_001368623	1993	2041
mmu-miR-195a-5p	Bspry	NM_138653	1578	1626
mmu-miR-195a-5p	Btaf1	NM_001080706	6182	6199
mmu-miR-195a-5p	Btbd1	NM_146193	2139	2158
mmu-miR-195a-5p	Btg1	NM_007569	3469	3526
mmu-miR-195a-5p	Btg2	NM_007570	1313	1325
mmu-miR-195a-5p	Btla	NM_001037719	1032	1058
mmu-miR-195a-5p	Btla	NM_177584	1029	1055
mmu-miR-195a-5p	Btnl10	NM_001363414	1858	1907
mmu-miR-195a-5p	Bub3	NM_001317350	1231	1255
mmu-miR-195a-5p	Bub3	NM_009774	1274	1298
mmu-miR-195a-5p	Bud13	NM_146000	1967	1990
mmu-miR-195a-5p	C030006K11Rik	NM_145472	859	878
mmu-miR-195a-5p	C030006K11Rik	NM_145472	1723	1756
mmu-miR-195a-5p	C030006K11Rik	NM_176828	1785	1818
mmu-miR-195a-5p	C1d	NM_001330649	2331	2349
mmu-miR-195a-5p	C1d	NM_020558	2123	2141
mmu-miR-195a-5p	C1qa	NM_007572	1006	1027
mmu-miR-195a-5p	C2cd4c	NM_001168624	4185	4208
mmu-miR-195a-5p	C2cd4c	NM_198614	4311	4334
mmu-miR-195a-5p	C5ar1	NM_007577	1813	1840
mmu-miR-195a-5p	C5ar1	NM_001173550	1874	1901
mmu-miR-195a-5p	C5ar2	NM_001146005	2367	2385
mmu-miR-195a-5p	C5ar2	NM_176912	2460	2478
mmu-miR-195a-5p	C9orf72	NM_001081343	3022	3043
mmu-miR-195a-5p	C9orf72	NM_028466	2519	2540
mmu-miR-195a-5p	C9orf72	XM_006538292	3198	3219
mmu-miR-195a-5p	Cab39l	NM_026908	2882	2902
mmu-miR-195a-5p	Cabp4	NM_144532	1010	1020
mmu-miR-195a-5p	Cacna1c	NM_009781	7637	7673
mmu-miR-195a-5p	Cacna1c	NM_001159533	7889	7925
mmu-miR-195a-5p	Cacna1c	NM_001255997	7637	7673
mmu-miR-195a-5p	Cacna1c	NM_001255998	7736	7748
mmu-miR-195a-5p	Cacna1c	NM_001255999	7637	7673
mmu-miR-195a-5p	Cacna1c	NM_001256000	7931	7967
mmu-miR-195a-5p	Cacna1c	NM_001290335	6977	6989
mmu-miR-195a-5p	Cacna1c	XM_006505427	8701	8723
mmu-miR-195a-5p	Cacna1c	XM_011241192	8588	8624
mmu-miR-195a-5p	Cacna1c	XM_011241193	8588	8624
mmu-miR-195a-5p	Cacna1e	NM_009782	9048	9064
mmu-miR-195a-5p	Cacna2d1	NM_009784	4460	4489
mmu-miR-195a-5p	Cacna2d1	NM_001110843	4517	4546
mmu-miR-195a-5p	Cacna2d1	NM_001110844	4481	4510
mmu-miR-195a-5p	Cacna2d1	NM_001110845	4466	4495
mmu-miR-195a-5p	Cacna2d1	NM_001110846	4445	4474
mmu-miR-195a-5p	Cacnb1	NM_001282977	3326	3367
mmu-miR-195a-5p	Cacnb1	NM_145121	3191	3232
mmu-miR-195a-5p	Cacnb2	XM_006497320	4780	4847
mmu-miR-195a-5p	Cacng4	NM_019431	2984	3034
mmu-miR-195a-5p	Cacul1	NM_001172096	2384	2404
mmu-miR-195a-5p	Cacul1	NM_001172097	2245	2265
mmu-miR-195a-5p	Cacul1	NM_030197	2474	2494
mmu-miR-195a-5p	Cacul1	NM_001172096	3348	3364
mmu-miR-195a-5p	Cacul1	NM_001172097	3209	3225
mmu-miR-195a-5p	Cacul1	NM_030197	3395	3417
mmu-miR-195a-5p	Cacul1	NM_030197	3438	3454
mmu-miR-195a-5p	Cadm2	NM_001347247	8570	8588
mmu-miR-195a-5p	Cadm2	NM_001145977	8450	8468
mmu-miR-195a-5p	Cadm2	NM_178721	8477	8495
mmu-miR-195a-5p	Cadps2	NM_001252105	4549	4568
mmu-miR-195a-5p	Cadps2	NM_001252110	4534	4553
mmu-miR-195a-5p	Cadps2	NM_153163	4669	4688
mmu-miR-195a-5p	Calb1	NM_009788	1352	1364
mmu-miR-195a-5p	Calcr	NM_001042725	2695	2718
mmu-miR-195a-5p	Calcrl	NM_018782	4105	4126
mmu-miR-195a-5p	Calm1	NM_009790	1908	1923
mmu-miR-195a-5p	Calm4	NM_020036	756	773
mmu-miR-195a-5p	Caln1	NM_021371	2081	2091
mmu-miR-195a-5p	Caln1	NM_181045	1781	1791
mmu-miR-195a-5p	Calu	NM_007594	1640	1650
mmu-miR-195a-5p	Calu	NM_001285412	1457	1467
mmu-miR-195a-5p	Calu	NM_184053	1640	1650
mmu-miR-195a-5p	Camk1d	NM_001290376	5811	5822
mmu-miR-195a-5p	Camk1d	NM_177343	6295	6306
mmu-miR-195a-5p	Camk2d	NM_001346635	3875	3892
mmu-miR-195a-5p	Camk2d	NM_001346636	3875	3892
mmu-miR-195a-5p	Camk2d	NM_023813	3684	3701
mmu-miR-195a-5p	Camk2d	NM_001025438	3773	3790
mmu-miR-195a-5p	Camk2d	NM_001025439	3786	3803
mmu-miR-195a-5p	Camk2d	NM_001293663	3786	3803
mmu-miR-195a-5p	Camk2d	NM_001293664	3726	3743
mmu-miR-195a-5p	Camk2g	NM_001039138	2573	2617
mmu-miR-195a-5p	Camk2g	NM_001039139	2504	2548
mmu-miR-195a-5p	Camk2g	NM_178597	2621	2650
mmu-miR-195a-5p	Camkv	NM_145621	1942	1972
mmu-miR-195a-5p	Camsap1	NM_001276359	6417	6440
mmu-miR-195a-5p	Camta1	NM_001081557	8309	8342
mmu-miR-195a-5p	Camta1	XM_030253044	5199	5232
mmu-miR-195a-5p	Camta1	NM_001195565	2209	2227
mmu-miR-195a-5p	Cant1	NM_001025617	2140	2162
mmu-miR-195a-5p	Cant1	NM_001025618	2098	2120
mmu-miR-195a-5p	Cant1	NM_001267591	1941	1963
mmu-miR-195a-5p	Cant1	NM_001267592	2251	2273
mmu-miR-195a-5p	Cant1	NM_029502	2292	2314
mmu-miR-195a-5p	Capn1	NM_007600	2824	2858
mmu-miR-195a-5p	Capn1	NM_001110504	2772	2806
mmu-miR-195a-5p	Capn5	NM_007602	2684	2705
mmu-miR-195a-5p	Capn8	NM_001145806	1934	1947
mmu-miR-195a-5p	Caprin1	NM_016739	3692	3711
mmu-miR-195a-5p	Caprin1	NM_001111289	3652	3671
mmu-miR-195a-5p	Capza2	NM_007604	1596	1616
mmu-miR-195a-5p	Car8	NM_007592	5532	5545
mmu-miR-195a-5p	Carmil1	NM_001311122	4995	5009
mmu-miR-195a-5p	Carmil1	NM_026825	4982	4996
mmu-miR-195a-5p	Carnmt1	NM_026120	2651	2663
mmu-miR-195a-5p	Cars	NM_001252593	2366	2377
mmu-miR-195a-5p	Casc3	NM_138660	3092	3106
mmu-miR-195a-5p	Cask	NM_001284505	4168	4193
mmu-miR-195a-5p	Cask	NM_009806	4099	4124
mmu-miR-195a-5p	Cask	NM_009806	3839	3858
mmu-miR-195a-5p	Casr	NM_013803	4275	4288
mmu-miR-195a-5p	Castor2	NM_030719	4157	4181
mmu-miR-195a-5p	Casz1	NM_001159344	7285	7307
mmu-miR-195a-5p	Catsper4	NM_001130030	1318	1336
mmu-miR-195a-5p	Catsper4	NM_177866	1537	1555
mmu-miR-195a-5p	Cav1	NM_007616	1417	1432
mmu-miR-195a-5p	Cav1	NM_001243064	1513	1528
mmu-miR-195a-5p	Cav1	XM_006504976	1295	1323
mmu-miR-195a-5p	Cav2	NM_016900	1413	1435
mmu-miR-195a-5p	Cavin1	NM_008986	3082	3112
mmu-miR-195a-5p	Cbfa2t2	NM_009823	5909	5926
mmu-miR-195a-5p	Cbfa2t2	NM_172860	5912	5929
mmu-miR-195a-5p	Cbfa2t2	NM_009823	3850	3879
mmu-miR-195a-5p	Cbfa2t2	NM_172860	3853	3882
mmu-miR-195a-5p	Cbfa2t3	NM_009824	4114	4137
mmu-miR-195a-5p	Cbfa2t3	NM_177289	5719	5747
mmu-miR-195a-5p	Cbl	NM_007619	3188	3209
mmu-miR-195a-5p	Cblb	NM_001033238	4116	4136
mmu-miR-195a-5p	Cblb	XM_006521947	4567	4587
mmu-miR-195a-5p	Cblb	XM_006521949	4688	4708
mmu-miR-195a-5p	Cblb	XM_006521951	4517	4537
mmu-miR-195a-5p	Cbln1	NM_019626	1859	1903
mmu-miR-195a-5p	Cbx4	NM_007625	3690	3706
mmu-miR-195a-5p	Cbx5	NM_001076789	5188	5209
mmu-miR-195a-5p	Cbx5	NM_007626	6495	6516
mmu-miR-195a-5p	Cbx5	NM_007626	7269	7290
mmu-miR-195a-5p	Cbx5	NM_001076789	6530	6551
mmu-miR-195a-5p	Cbx5	NM_001076789	7304	7325
mmu-miR-195a-5p	Cbx5	NM_001110216	6595	6616
mmu-miR-195a-5p	Cbx5	NM_001110216	7369	7390
mmu-miR-195a-5p	Cbx5	NM_001110216	5253	5274
mmu-miR-195a-5p	Cbx7	NM_144811	1920	1938
mmu-miR-195a-5p	Cc2d1b	NM_177045	3096	3126
mmu-miR-195a-5p	Ccar2	NM_146055	3235	3257
mmu-miR-195a-5p	Ccdc126	NM_001311112	1825	1864
mmu-miR-195a-5p	Ccdc126	NM_175098	1755	1794
mmu-miR-195a-5p	Ccdc14	NM_172824	3142	3164
mmu-miR-195a-5p	Ccdc141	NM_001025576	5470	5493
mmu-miR-195a-5p	Ccdc15	NM_001081429	4347	4376
mmu-miR-195a-5p	Ccdc157	NM_001164620	3548	3564
mmu-miR-195a-5p	Ccdc158	NM_001360019	1484	1497
mmu-miR-195a-5p	Ccdc158	NM_001360020	1479	1492
mmu-miR-195a-5p	Ccdc170	NM_001370992	5356	5378
mmu-miR-195a-5p	Ccdc170	NM_001195672	5290	5312
mmu-miR-195a-5p	Ccdc171	NM_001355378	5898	5933
mmu-miR-195a-5p	Ccdc177	NM_001008423	3313	3332
mmu-miR-195a-5p	Ccdc18	NM_028481	4499	4510
mmu-miR-195a-5p	Ccdc186	NM_170757	3128	3181
mmu-miR-195a-5p	Ccdc28a	NM_001346751	783	816
mmu-miR-195a-5p	Ccdc28a	NM_144820	879	917
mmu-miR-195a-5p	Ccdc3	NM_028804	2109	2129
mmu-miR-195a-5p	Ccdc30	XM_030253833	4314	4335
mmu-miR-195a-5p	Ccdc47	NM_026009	2346	2369
mmu-miR-195a-5p	Ccdc50	NM_026202	3193	3219
mmu-miR-195a-5p	Ccdc50	NM_001025615	3148	3174
mmu-miR-195a-5p	Ccdc50	XM_011246002	5798	5813
mmu-miR-195a-5p	Ccdc50	NM_026202	3382	3397
mmu-miR-195a-5p	Ccdc50	NM_001025615	3337	3352
mmu-miR-195a-5p	Ccdc51	NM_025689	2071	2081
mmu-miR-195a-5p	Ccdc6	NM_001111121	4066	4081
mmu-miR-195a-5p	Ccdc6	NM_001111121	4941	4955
mmu-miR-195a-5p	Ccdc85a	NM_001346759	3948	3966
mmu-miR-195a-5p	Ccdc85a	NM_001166661	3693	3711
mmu-miR-195a-5p	Ccdc85a	NM_181577	3813	3831
mmu-miR-195a-5p	Ccdc85a	NM_001346759	4126	4144
mmu-miR-195a-5p	Ccdc85a	NM_001166661	3871	3889
mmu-miR-195a-5p	Ccdc85a	NM_181577	3991	4009
mmu-miR-195a-5p	Ccdc85b	NM_001243307	2148	2165
mmu-miR-195a-5p	Ccdc85b	NM_198616	2303	2320
mmu-miR-195a-5p	Ccdc85c	NM_001159910	3191	3216
mmu-miR-195a-5p	Ccdc86	NM_023731	2481	2494
mmu-miR-195a-5p	Ccdc88c	NM_026681	6293	6307
mmu-miR-195a-5p	Ccdc96	NM_025725	2434	2451
mmu-miR-195a-5p	Cckar	NM_001347354	2255	2298
mmu-miR-195a-5p	Cckar	NM_009827	2307	2350
mmu-miR-195a-5p	Ccl28	NM_020279	3163	3189
mmu-miR-195a-5p	Ccn3	NM_010930	1339	1354
mmu-miR-195a-5p	Ccnd2	NM_009829	2890	2940
mmu-miR-195a-5p	Ccndbp1	NM_001355127	1518	1562
mmu-miR-195a-5p	Ccndbp1	NM_010761	1367	1411
mmu-miR-195a-5p	Ccne1	NM_007633	1469	1491
mmu-miR-195a-5p	Ccne2	NM_009830	2732	2768
mmu-miR-195a-5p	Ccne2	NM_001037134	2822	2858
mmu-miR-195a-5p	Ccne2	NM_001282943	2735	2771
mmu-miR-195a-5p	Ccnj	NM_172839	2446	2468
mmu-miR-195a-5p	Ccnj	NM_172839	3243	3260
mmu-miR-195a-5p	Ccnk	NM_009832	2156	2173
mmu-miR-195a-5p	Ccnl2	NM_207678	2143	2186
mmu-miR-195a-5p	Ccno	NM_001081062	1608	1619
mmu-miR-195a-5p	Ccnt2	NM_028399	2318	2349
mmu-miR-195a-5p	Ccny	NM_026484	1939	1960
mmu-miR-195a-5p	Ccnyl1	NM_001097644	1470	1512
mmu-miR-195a-5p	Ccser1	NM_001164316	5503	5519
mmu-miR-195a-5p	Ccser1	NM_183310	5555	5571
mmu-miR-195a-5p	Ccser2	NM_028407	2300	2314
mmu-miR-195a-5p	Ccser2	NM_027045	4214	4228
mmu-miR-195a-5p	Cct5	NM_007637	1809	1819
mmu-miR-195a-5p	Cd109	NM_153098	5577	5588
mmu-miR-195a-5p	Cd160	NM_001163496	1083	1117
mmu-miR-195a-5p	Cd19	NM_001357091	2188	2239
mmu-miR-195a-5p	Cd19	NM_009844	2191	2242
mmu-miR-195a-5p	Cd200r1	NM_021325	1842	1863
mmu-miR-195a-5p	Cd200r1	NM_021325	1415	1428
mmu-miR-195a-5p	Cd247	NM_001113392	1710	1730
mmu-miR-195a-5p	Cd247	NM_001113393	1801	1821
mmu-miR-195a-5p	Cd247	NM_031162	797	808
mmu-miR-195a-5p	Cd28	NM_007642	3560	3590
mmu-miR-195a-5p	Cd28	NM_007642	2453	2469
mmu-miR-195a-5p	Cd2ap	NM_009847	5389	5399
mmu-miR-195a-5p	Cd2ap	NM_009847	2176	2221
mmu-miR-195a-5p	Cd300lb	NM_001347651	2499	2512
mmu-miR-195a-5p	Cd300lb	NM_199221	2723	2736
mmu-miR-195a-5p	Cd300ld	NM_145437	1183	1192
mmu-miR-195a-5p	Cd40	NM_011611	1232	1244
mmu-miR-195a-5p	Cd40	NM_170702	1145	1157
mmu-miR-195a-5p	Cd40	NM_170703	1170	1182
mmu-miR-195a-5p	Cd40	NM_170704	1227	1239
mmu-miR-195a-5p	Cd47	NM_001368415	1223	1239
mmu-miR-195a-5p	Cd47	NM_001368416	1344	1360
mmu-miR-195a-5p	Cd47	NM_001368417	1311	1327
mmu-miR-195a-5p	Cd47	NM_001368418	1281	1297
mmu-miR-195a-5p	Cd47	NM_010581	1293	1309
mmu-miR-195a-5p	Cd81	NM_133655	1022	1058
mmu-miR-195a-5p	Cd99l2	NM_001199349	2835	2856
mmu-miR-195a-5p	Cd99l2	NM_138309	2766	2787
mmu-miR-195a-5p	Cdadc1	NM_027986	1779	1798
mmu-miR-195a-5p	Cdan1	NM_026891	6129	6149
mmu-miR-195a-5p	Cdc23	XM_006526084	1806	1853
mmu-miR-195a-5p	Cdc25a	NM_007658	2599	2615
mmu-miR-195a-5p	Cdc25a	NM_007658	2817	2837
mmu-miR-195a-5p	Cdc25b	NM_023117	2769	2800
mmu-miR-195a-5p	Cdc25b	NM_001111075	2705	2722
mmu-miR-195a-5p	Cdc37l1	NM_025950	1328	1339
mmu-miR-195a-5p	Cdc42	NM_001243769	1205	1235
mmu-miR-195a-5p	Cdc42se2	NM_178626	1104	1120
mmu-miR-195a-5p	Cdc7	NM_009863	1900	1913
mmu-miR-195a-5p	Cdc7	NM_001271567	1804	1817
mmu-miR-195a-5p	Cdc7	NM_001271568	1783	1796
mmu-miR-195a-5p	Cdca5	NM_026410	1346	1356
mmu-miR-195a-5p	Cdh1	NM_009864	3738	3756
mmu-miR-195a-5p	Cdh17	NM_019753	3169	3193
mmu-miR-195a-5p	Cdh7	XM_006529611	4997	5015
mmu-miR-195a-5p	Cdk1	NM_007659	1776	1796
mmu-miR-195a-5p	Cdk17	NM_146239	2896	2914
mmu-miR-195a-5p	Cdk17	NM_146239	1990	2011
mmu-miR-195a-5p	Cdk2	NM_016756	1186	1210
mmu-miR-195a-5p	Cdk5r1	NM_009871	2302	2322
mmu-miR-195a-5p	Cdk5rap2	NM_145990	8820	8839
mmu-miR-195a-5p	Cdk6	NM_009873	10823	10844
mmu-miR-195a-5p	Cdk6	NM_009873	1404	1422
mmu-miR-195a-5p	Cdk7	NM_009874	4481	4502
mmu-miR-195a-5p	Cdk7	NM_009874	2621	2638
mmu-miR-195a-5p	Cdkl2	NM_016912	2585	2622
mmu-miR-195a-5p	Cdkl2	NM_177270	2496	2533
mmu-miR-195a-5p	Cdkl2	NM_001276315	2762	2799
mmu-miR-195a-5p	Cdkl4	NM_001360143	1561	1603
mmu-miR-195a-5p	Cdkl5	NM_001024624	3184	3215
mmu-miR-195a-5p	Cds2	NM_001291039	1630	1650
mmu-miR-195a-5p	Cds2	NM_001291039	5297	5315
mmu-miR-195a-5p	Cds2	NM_138651	1953	1973
mmu-miR-195a-5p	Cds2	NM_138651	5620	5638
mmu-miR-195a-5p	Cdv3	NM_001134426	1919	1935
mmu-miR-195a-5p	Cdv3	NM_001134427	1712	1728
mmu-miR-195a-5p	Cdv3	NM_175565	1922	1938
mmu-miR-195a-5p	Cdx2	NM_007673	1510	1560
mmu-miR-195a-5p	Celf1	XM_006498669	5213	5225
mmu-miR-195a-5p	Celf1	XM_030247102	5169	5181
mmu-miR-195a-5p	Celf1	XM_030247110	2082	2094
mmu-miR-195a-5p	Celf1	NM_017368	2105	2117
mmu-miR-195a-5p	Celf1	NM_001244891	5081	5093
mmu-miR-195a-5p	Celf1	NM_001244903	5028	5040
mmu-miR-195a-5p	Celf1	NM_198683	1953	1965
mmu-miR-195a-5p	Celf2	NM_010160	5943	5978
mmu-miR-195a-5p	Celf2	NM_001110230	4808	4843
mmu-miR-195a-5p	Celf2	NM_001110232	4794	4829
mmu-miR-195a-5p	Celf2	NM_001110228	4721	4756
mmu-miR-195a-5p	Celf2	NM_001160293	5825	5860
mmu-miR-195a-5p	Celf2	NM_001347094	6123	6158
mmu-miR-195a-5p	Celf2	NM_001160292	4664	4699
mmu-miR-195a-5p	Celf2	NM_001310447	4493	4528
mmu-miR-195a-5p	Celf4	NM_001146292	3396	3410
mmu-miR-195a-5p	Celf4	NM_001146293	3339	3353
mmu-miR-195a-5p	Celf4	NM_001146294	3369	3383
mmu-miR-195a-5p	Celf4	NM_001174074	3252	3266
mmu-miR-195a-5p	Celf4	NM_133195	3336	3350
mmu-miR-195a-5p	Cemip2	NM_001033759	5995	6016
mmu-miR-195a-5p	Cemip2	NM_031997	6077	6098
mmu-miR-195a-5p	Cenpf	NM_001081363	9690	9731
mmu-miR-195a-5p	Cenpo	NM_001361641	1684	1695
mmu-miR-195a-5p	Cenpo	NM_001361641	1067	1077
mmu-miR-195a-5p	Cenpo	NM_134046	1851	1862
mmu-miR-195a-5p	Cenps	NM_027263	593	612
mmu-miR-195a-5p	Cenps	NM_027263	751	764
mmu-miR-195a-5p	Cep152	NM_001081091	5666	5678
mmu-miR-195a-5p	Cep41	NM_031998	1894	1904
mmu-miR-195a-5p	Cep43	NM_001197046	1576	1621
mmu-miR-195a-5p	Cep43	NM_201230	1516	1561
mmu-miR-195a-5p	Cep55	NM_001360663	2081	2100
mmu-miR-195a-5p	Cep55	NM_001164362	2346	2365
mmu-miR-195a-5p	Cep55	NM_028293	2010	2029
mmu-miR-195a-5p	Cep55	NM_028760	2319	2338
mmu-miR-195a-5p	Cep70	NM_023873	2319	2337
mmu-miR-195a-5p	Cep70	NM_023873	2586	2640
mmu-miR-195a-5p	Cep76	NM_001081073	3293	3315
mmu-miR-195a-5p	Cep89	NM_028120	3223	3244
mmu-miR-195a-5p	Cep97	NM_028815	7632	7656
mmu-miR-195a-5p	Cep97	NM_028815	5239	5257
mmu-miR-195a-5p	Cers1	NM_138647	2443	2453
mmu-miR-195a-5p	Cers3	NM_001164201	2292	2302
mmu-miR-195a-5p	Cers4	NM_026058	1894	1910
mmu-miR-195a-5p	Cers6	NM_001347161	6397	6423
mmu-miR-195a-5p	Cers6	NM_172856	6373	6399
mmu-miR-195a-5p	Ces2e	NM_172759	1979	2001
mmu-miR-195a-5p	Ces2f	XM_006531382	3066	3087
mmu-miR-195a-5p	Ces5a	NM_001003951	1950	1965
mmu-miR-195a-5p	Cfap20	NM_008187	970	992
mmu-miR-195a-5p	Cfap97	NM_025747	2620	2633
mmu-miR-195a-5p	Cfap99	NM_001370805	2694	2704
mmu-miR-195a-5p	Cflar	NM_001289704	1750	1767
mmu-miR-195a-5p	Cflar	NM_207653	2022	2039
mmu-miR-195a-5p	Cggbp1	NM_178647	4332	4361
mmu-miR-195a-5p	Cgnl1	NM_001304362	6692	6702
mmu-miR-195a-5p	Cgnl1	NM_026599	6215	6225
mmu-miR-195a-5p	Chd2	NM_001081345	6149	6174
mmu-miR-195a-5p	Chd2	NM_001081345	8613	8639
mmu-miR-195a-5p	Chka	NM_013490	1935	1982
mmu-miR-195a-5p	Chka	NM_001271496	1989	2036
mmu-miR-195a-5p	Chml	NM_021350	5857	5876
mmu-miR-195a-5p	Chmp1a	NM_145606	1044	1059
mmu-miR-195a-5p	Chmp3	NM_025783	913	954
mmu-miR-195a-5p	Chmp3	NM_025783	2164	2174
mmu-miR-195a-5p	Chmp4b	NM_029362	1308	1326
mmu-miR-195a-5p	Chmp7	NM_134078	1556	1579
mmu-miR-195a-5p	Chn1	NM_029716	2088	2108
mmu-miR-195a-5p	Chn1	NM_001113246	2072	2095
mmu-miR-195a-5p	Chn1	NM_001166603	1898	1921
mmu-miR-195a-5p	Chn1	NM_175752	1884	1907
mmu-miR-195a-5p	Chn2	NM_001311133	1863	1886
mmu-miR-195a-5p	Chn2	NM_001311134	1807	1830
mmu-miR-195a-5p	Chn2	NM_023543	1770	1793
mmu-miR-195a-5p	Chn2	NM_001163640	2267	2290
mmu-miR-195a-5p	Chodl	NM_001362555	1848	1867
mmu-miR-195a-5p	Chodl	NM_139134	1863	1882
mmu-miR-195a-5p	Chordc1	NM_025844	1605	1628
mmu-miR-195a-5p	Chp1	NM_019769	1251	1270
mmu-miR-195a-5p	Chpt1	NM_001146690	1352	1370
mmu-miR-195a-5p	Chrna10	NM_001081424	1835	1862
mmu-miR-195a-5p	Chrna4	NM_015730	3624	3642
mmu-miR-195a-5p	Chst10	NM_145142	2397	2416
mmu-miR-195a-5p	Chst11	NM_021439	3502	3542
mmu-miR-195a-5p	Chst13	NM_027928	1053	1068
mmu-miR-195a-5p	Chst14	NM_028117	1981	2000
mmu-miR-195a-5p	Chst8	NM_175140	2118	2133
mmu-miR-195a-5p	Chsy1	NM_001081163	3683	3693
mmu-miR-195a-5p	Chtf8	NM_145412	2811	2821
mmu-miR-195a-5p	Chtf8	NM_001364186	3179	3189
mmu-miR-195a-5p	Chtop	NM_023215	3670	3688
mmu-miR-195a-5p	Chtop	NM_001293776	2395	2405
mmu-miR-195a-5p	Chtop	NM_001293778	2257	2267
mmu-miR-195a-5p	Chtop	NM_001293779	2254	2264
mmu-miR-195a-5p	Chtop	NM_001293780	3532	3550
mmu-miR-195a-5p	Chtop	NM_001293781	3529	3547
mmu-miR-195a-5p	Chtop	NM_001293782	3384	3402
mmu-miR-195a-5p	Chtop	NM_001293782	2859	2872
mmu-miR-195a-5p	Chtop	NM_023215	3145	3158
mmu-miR-195a-5p	Chtop	NM_001293780	3007	3020
mmu-miR-195a-5p	Chtop	NM_001293781	3004	3017
mmu-miR-195a-5p	Ciapin1	NM_134141	1194	1218
mmu-miR-195a-5p	Cib2	NM_019686	1392	1405
mmu-miR-195a-5p	Cisd2	NM_025902	485	531
mmu-miR-195a-5p	Cit	XM_006530140	8295	8309
mmu-miR-195a-5p	Cit	XM_006530143	8169	8183
mmu-miR-195a-5p	Cit	XM_006530145	8124	8138
mmu-miR-195a-5p	Cit	XM_006530153	3958	3978
mmu-miR-195a-5p	Clcc1	NM_001177770	2419	2431
mmu-miR-195a-5p	Cldn1	NM_016674	1626	1676
mmu-miR-195a-5p	Cldn12	NM_001193659	3634	3680
mmu-miR-195a-5p	Cldn12	NM_001193660	3582	3628
mmu-miR-195a-5p	Cldn12	NM_001193661	3469	3515
mmu-miR-195a-5p	Cldn12	NM_022890	3624	3670
mmu-miR-195a-5p	Cldn15	NM_021719	1686	1705
mmu-miR-195a-5p	Cldn16	NM_053241	1066	1089
mmu-miR-195a-5p	Cldn19	NM_153105	3328	3341
mmu-miR-195a-5p	Cldn2	NM_016675	1193	1212
mmu-miR-195a-5p	Cldn34c1	NM_001310654	1951	1970
mmu-miR-195a-5p	Cldn34c1	NM_028426	1992	2011
mmu-miR-195a-5p	Clec12b	NM_001204223	1347	1359
mmu-miR-195a-5p	Clec12b	NM_027709	1261	1273
mmu-miR-195a-5p	Clec1a	NM_001347475	1735	1746
mmu-miR-195a-5p	Clec1a	NM_175526	1787	1798
mmu-miR-195a-5p	Clec2h	NM_053165	2102	2123
mmu-miR-195a-5p	Clec2l	NM_001101507	1344	1379
mmu-miR-195a-5p	Clint1	NM_001346760	2649	2665
mmu-miR-195a-5p	Clint1	NM_001045520	2595	2611
mmu-miR-195a-5p	Clip4	NM_030179	3256	3281
mmu-miR-195a-5p	Clmn	NM_001040682	11294	11320
mmu-miR-195a-5p	Clmn	NM_053155	11387	11413
mmu-miR-195a-5p	Clmp	NM_133733	3078	3091
mmu-miR-195a-5p	Clock	NM_001289826	3653	3676
mmu-miR-195a-5p	Clock	NM_007715	6664	6684
mmu-miR-195a-5p	Clock	NM_001289826	6621	6641
mmu-miR-195a-5p	Clock	NM_001305222	6480	6500
mmu-miR-195a-5p	Clptm1	NM_019649	2585	2602
mmu-miR-195a-5p	Clspn	NM_175554	4483	4502
mmu-miR-195a-5p	Clstn3	NM_001346656	3549	3582
mmu-miR-195a-5p	Clstn3	NM_153508	3850	3883
mmu-miR-195a-5p	Cltb	NM_001347512	1233	1247
mmu-miR-195a-5p	Cltb	NM_028870	1179	1193
mmu-miR-195a-5p	Cltc	NM_001003908	5929	5946
mmu-miR-195a-5p	Cmtr1	NM_028791	3757	3778
mmu-miR-195a-5p	Cnn1	NM_009922	1003	1022
mmu-miR-195a-5p	Cnnm1	NM_031396	4340	4359
mmu-miR-195a-5p	Cnnm4	NM_033570	2543	2561
mmu-miR-195a-5p	Cnot10	NM_153585	2747	2770
mmu-miR-195a-5p	Cnot2	NM_001037846	1924	1946
mmu-miR-195a-5p	Cnot2	NM_028082	1801	1823
mmu-miR-195a-5p	Cnot2	NM_001359563	1734	1756
mmu-miR-195a-5p	Cnot7	NM_011135	1746	1773
mmu-miR-195a-5p	Cnot7	NM_001271542	1675	1702
mmu-miR-195a-5p	Cnot7	NM_001271543	1635	1662
mmu-miR-195a-5p	Cnot9	NM_021383	1967	1980
mmu-miR-195a-5p	Cntln	NM_177385	1642	1673
mmu-miR-195a-5p	Cntln	NM_177385	2044	2064
mmu-miR-195a-5p	Cntnap3	NM_001081129	4305	4330
mmu-miR-195a-5p	Cntnap5b	NM_172851	7985	7998
mmu-miR-195a-5p	Coa7	NM_027250	1604	1616
mmu-miR-195a-5p	Col25a1	NM_029838	5396	5421
mmu-miR-195a-5p	Col25a1	NM_198711	4728	4753
mmu-miR-195a-5p	Col25a1	NM_029838	6340	6354
mmu-miR-195a-5p	Col25a1	NM_198711	5672	5686
mmu-miR-195a-5p	Col6a2	NM_146007	3303	3316
mmu-miR-195a-5p	Colgalt2	NM_177756	3858	3878
mmu-miR-195a-5p	Colgalt2	NM_177756	3888	3909
mmu-miR-195a-5p	Colq	NM_009937	1603	1651
mmu-miR-195a-5p	Commd2	NM_175095	2161	2195
mmu-miR-195a-5p	Commd7	NM_001195390	1245	1268
mmu-miR-195a-5p	Commd7	NM_133850	1170	1193
mmu-miR-195a-5p	Commd8	NM_178599	621	639
mmu-miR-195a-5p	Commd9	NM_029635	859	872
mmu-miR-195a-5p	Cop1	NM_011931	4904	4918
mmu-miR-195a-5p	Cops2	NM_009939	3284	3316
mmu-miR-195a-5p	Cops2	NM_001285507	3305	3337
mmu-miR-195a-5p	Coq10b	NM_026424	1358	1376
mmu-miR-195a-5p	Coq10b	NM_001039710	1508	1526
mmu-miR-195a-5p	Coro1c	NM_011779	3070	3085
mmu-miR-195a-5p	Coro6	NM_001368670	2221	2235
mmu-miR-195a-5p	Coro6	NM_139128	2163	2177
mmu-miR-195a-5p	Coro6	NM_139129	2043	2057
mmu-miR-195a-5p	Coro6	NM_139130	2163	2177
mmu-miR-195a-5p	Cox14	NM_183256	511	541
mmu-miR-195a-5p	Cox6b2	NM_001289848	564	584
mmu-miR-195a-5p	Cox6b2	NM_001289849	490	510
mmu-miR-195a-5p	Cox6b2	NM_001289850	486	506
mmu-miR-195a-5p	Cox6b2	NM_183405	533	553
mmu-miR-195a-5p	Cox6b2	NM_183406	444	464
mmu-miR-195a-5p	Cpeb1	NM_007755	1823	1841
mmu-miR-195a-5p	Cpeb3	NM_001290827	4085	4108
mmu-miR-195a-5p	Cpeb3	NM_001290828	4078	4101
mmu-miR-195a-5p	Cpeb3	NM_001290829	3935	3958
mmu-miR-195a-5p	Cpeb3	NM_198300	4147	4170
mmu-miR-195a-5p	Cpeb3	NM_001290826	4436	4459
mmu-miR-195a-5p	Cpeb4	NM_026252	5040	5055
mmu-miR-195a-5p	Cplx1	NM_007756	1546	1586
mmu-miR-195a-5p	Cplx1	NM_007756	837	855
mmu-miR-195a-5p	Cplx2	NM_009946	2255	2274
mmu-miR-195a-5p	Cplx2	NM_009946	4733	4749
mmu-miR-195a-5p	Cpm	NM_027468	2622	2642
mmu-miR-195a-5p	Cpsf4	NM_001291248	1557	1568
mmu-miR-195a-5p	Cpsf4	NM_001291249	1554	1565
mmu-miR-195a-5p	Cpsf4	NM_178576	1458	1469
mmu-miR-195a-5p	Cpt1a	NM_013495	3061	3092
mmu-miR-195a-5p	Cpt1a	NM_013495	4019	4041
mmu-miR-195a-5p	Cr2	NM_007758	4163	4183
mmu-miR-195a-5p	Cracd	NM_001163793	6259	6309
mmu-miR-195a-5p	Cracd	NM_001163793	5472	5494
mmu-miR-195a-5p	Cracdl	NM_028096	4007	4023
mmu-miR-195a-5p	Cracr2a	NM_001368877	5872	5895
mmu-miR-195a-5p	Crat	NM_007760	2853	2873
mmu-miR-195a-5p	Creb1	NM_009952	4269	4289
mmu-miR-195a-5p	Creb1	NM_009952	6264	6294
mmu-miR-195a-5p	Creb1	NM_001037726	4105	4125
mmu-miR-195a-5p	Creb1	NM_001037726	6100	6130
mmu-miR-195a-5p	Creb1	NM_133828	4227	4247
mmu-miR-195a-5p	Creb1	NM_133828	6222	6252
mmu-miR-195a-5p	Creb1	XM_006495650	6145	6166
mmu-miR-195a-5p	Creb5	NM_001327821	4912	4946
mmu-miR-195a-5p	Crebl2	NM_177687	1877	1897
mmu-miR-195a-5p	Crebrf	NM_029870	6016	6034
mmu-miR-195a-5p	Crem	NM_001311066	1839	1853
mmu-miR-195a-5p	Crem	NM_001311067	1626	1638
mmu-miR-195a-5p	Crem	NM_001311067	1885	1899
mmu-miR-195a-5p	Crem	NM_001110850	1814	1826
mmu-miR-195a-5p	Crem	NM_001110850	2073	2087
mmu-miR-195a-5p	Crem	NM_001110851	1032	1054
mmu-miR-195a-5p	Crem	NM_001110852	876	907
mmu-miR-195a-5p	Crem	NM_001110853	1680	1692
mmu-miR-195a-5p	Crem	NM_001110853	1939	1953
mmu-miR-195a-5p	Crem	NM_001110854	1715	1729
mmu-miR-195a-5p	Crem	NM_001110855	1679	1693
mmu-miR-195a-5p	Crem	NM_001110856	2256	2270
mmu-miR-195a-5p	Crem	NM_001110858	1417	1429
mmu-miR-195a-5p	Crem	NM_001110858	1676	1690
mmu-miR-195a-5p	Crem	NM_001271503	1823	1837
mmu-miR-195a-5p	Crem	NM_001271505	2039	2051
mmu-miR-195a-5p	Crem	NM_001271505	2298	2312
mmu-miR-195a-5p	Crem	NM_001271506	2409	2423
mmu-miR-195a-5p	Crem	XM_006525556	2494	2508
mmu-miR-195a-5p	Crem	XM_006525557	2097	2111
mmu-miR-195a-5p	Crem	XM_006525560	2420	2434
mmu-miR-195a-5p	Crem	XM_006525564	1950	1964
mmu-miR-195a-5p	Crem	XM_006525567	2305	2319
mmu-miR-195a-5p	Crem	XM_006525573	2194	2208
mmu-miR-195a-5p	Crem	NM_001311066	1580	1592
mmu-miR-195a-5p	Crem	NM_001110852	1003	1019
mmu-miR-195a-5p	Crem	NM_001110854	1456	1468
mmu-miR-195a-5p	Crem	NM_001110855	1420	1432
mmu-miR-195a-5p	Crem	NM_001110856	1997	2009
mmu-miR-195a-5p	Crem	NM_001271503	1564	1576
mmu-miR-195a-5p	Crem	NM_001271506	2150	2162
mmu-miR-195a-5p	Crem	XM_006525556	2235	2247
mmu-miR-195a-5p	Crem	XM_006525557	1838	1850
mmu-miR-195a-5p	Crem	XM_006525560	2161	2173
mmu-miR-195a-5p	Crem	XM_006525564	1691	1703
mmu-miR-195a-5p	Crem	XM_006525567	2046	2058
mmu-miR-195a-5p	Crem	XM_006525573	1935	1947
mmu-miR-195a-5p	Crh	NM_205769	988	1004
mmu-miR-195a-5p	Crispld1	NM_001356551	1697	1718
mmu-miR-195a-5p	Crispld1	NM_031402	1954	1975
mmu-miR-195a-5p	Crispld2	NM_001310635	3560	3580
mmu-miR-195a-5p	Crispld2	NM_030209	3557	3577
mmu-miR-195a-5p	Crispld2	XM_006531509	3515	3535
mmu-miR-195a-5p	Crkl	NM_001277231	922	952
mmu-miR-195a-5p	Crot	NM_023733	2144	2154
mmu-miR-195a-5p	Crppa	NM_001289504	1732	1755
mmu-miR-195a-5p	Crppa	NM_001289504	2362	2391
mmu-miR-195a-5p	Crtac1	NM_001356589	2398	2420
mmu-miR-195a-5p	Crtac1	NM_145123	2482	2504
mmu-miR-195a-5p	Crtc1	NM_001004062	4816	4836
mmu-miR-195a-5p	Cs	NM_026444	1931	1962
mmu-miR-195a-5p	Csdc2	NM_145473	870	882
mmu-miR-195a-5p	Csmd3	XM_030248542	8578	8620
mmu-miR-195a-5p	Csnk1g3	NM_152809	3528	3551
mmu-miR-195a-5p	Csnk2a1	NM_007788	2950	2971
mmu-miR-195a-5p	Ctdsp1	NM_153088	2538	2550
mmu-miR-195a-5p	Ctdsp1	NM_153088	1335	1354
mmu-miR-195a-5p	Ctdsp2	NM_001113470	2206	2221
mmu-miR-195a-5p	Ctdsp2	NM_146012	1519	1534
mmu-miR-195a-5p	Ctla4	NM_009843	1320	1372
mmu-miR-195a-5p	Ctla4	NM_001281976	1210	1262
mmu-miR-195a-5p	Ctns	NM_031251	1639	1672
mmu-miR-195a-5p	Ctns	NM_001357891	1816	1849
mmu-miR-195a-5p	Ctps	NM_016748	2262	2290
mmu-miR-195a-5p	Ctsb	NM_007798	1973	1985
mmu-miR-195a-5p	Ctsk	NM_007802	1344	1363
mmu-miR-195a-5p	Cttnbp2nl	NM_001163332	3634	3653
mmu-miR-195a-5p	Cttnbp2nl	NM_030249	3742	3761
mmu-miR-195a-5p	Cttnbp2nl	NM_030249	2460	2511
mmu-miR-195a-5p	Cttnbp2nl	NM_001163332	2352	2403
mmu-miR-195a-5p	Ctxn2	NM_001162934	956	974
mmu-miR-195a-5p	Cuedc2	NM_024192	1858	1889
mmu-miR-195a-5p	Cuedc2	NM_001164290	1867	1898
mmu-miR-195a-5p	Cuedc2	NM_001164291	1759	1790
mmu-miR-195a-5p	Cuedc2	NM_001164292	1756	1787
mmu-miR-195a-5p	Cuedc2	NM_001164293	1726	1757
mmu-miR-195a-5p	Cuedc2	NM_001164295	1702	1733
mmu-miR-195a-5p	Cul3	NM_016716	3025	3070
mmu-miR-195a-5p	Cutal	NM_001308024	667	686
mmu-miR-195a-5p	Cutal	NM_030021	717	736
mmu-miR-195a-5p	Cx3cr1	NM_009987	2954	2974
mmu-miR-195a-5p	Cxadr	NM_001025192	2969	2981
mmu-miR-195a-5p	Cxcl12	NM_001012477	2625	2642
mmu-miR-195a-5p	Cxcl12	NM_001012477	698	717
mmu-miR-195a-5p	Cxcl9	NM_008599	2548	2564
mmu-miR-195a-5p	Cxxc4	NM_001004367	3686	3709
mmu-miR-195a-5p	Cxxc4	NM_001004367	5581	5597
mmu-miR-195a-5p	Cxxc5	NM_133687	1641	1682
mmu-miR-195a-5p	Cyb561	NM_007805	1230	1254
mmu-miR-195a-5p	Cyb5d2	NM_001024926	1185	1205
mmu-miR-195a-5p	Cyb5r3	NM_029787	977	990
mmu-miR-195a-5p	Cybc1	NM_001252550	1421	1435
mmu-miR-195a-5p	Cyld	NM_001128170	3626	3643
mmu-miR-195a-5p	Cyld	NM_001128171	3751	3768
mmu-miR-195a-5p	Cyld	NM_001276279	3202	3219
mmu-miR-195a-5p	Cyld	NM_173369	3617	3634
mmu-miR-195a-5p	Cyp1b1	NM_001364889	2755	2794
mmu-miR-195a-5p	Cyp1b1	NM_009994	4564	4603
mmu-miR-195a-5p	Cyp2b19	NM_007814	2726	2737
mmu-miR-195a-5p	Cyp2d26	NM_029562	1621	1645
mmu-miR-195a-5p	Cyp2d40	NM_023623	1055	1101
mmu-miR-195a-5p	Cyp2j13	NM_001346539	1572	1601
mmu-miR-195a-5p	Cyp2j13	NM_001346540	1404	1424
mmu-miR-195a-5p	Cyp2j13	NM_145548	1704	1733
mmu-miR-195a-5p	Cyp2u1	NM_027816	1966	1979
mmu-miR-195a-5p	Cyp51	NM_020010	3349	3369
mmu-miR-195a-5p	Cyp51	NM_020010	2683	2701
mmu-miR-195a-5p	Cyp7a1	NM_007824	3575	3615
mmu-miR-195a-5p	Cyren	NM_199145	2923	2961
mmu-miR-195a-5p	Cyria	NM_001364432	6369	6384
mmu-miR-195a-5p	Cyria	NM_001146119	6296	6311
mmu-miR-195a-5p	Cyria	NM_029758	6369	6384
mmu-miR-195a-5p	Cysrt1	NM_026415	570	593
mmu-miR-195a-5p	Cyth2	NM_001112701	2089	2112
mmu-miR-195a-5p	Cytip	NM_139200	3309	3330
mmu-miR-195a-5p	Czib	NM_001347160	922	932
mmu-miR-195a-5p	Czib	NM_028754	1071	1081
mmu-miR-195a-5p	Czib	XM_030253839	1172	1182
mmu-miR-195a-5p	D16Ertd472e	NM_025967	2934	2962
mmu-miR-195a-5p	D16Ertd472e	NM_001252438	3134	3162
mmu-miR-195a-5p	D16Ertd472e	NM_001252439	2901	2929
mmu-miR-195a-5p	D16Ertd472e	NM_001252440	2866	2894
mmu-miR-195a-5p	D230025D16Rik	NM_145604	2840	2853
mmu-miR-195a-5p	D430019H16Rik	NM_001252508	4725	4743
mmu-miR-195a-5p	D430019H16Rik	NM_001252508	1427	1438
mmu-miR-195a-5p	D430019H16Rik	NM_001252508	5520	5550
mmu-miR-195a-5p	Daam1	NM_026102	5158	5178
mmu-miR-195a-5p	Daam1	NM_001286452	5163	5183
mmu-miR-195a-5p	Daam1	NM_172464	5023	5043
mmu-miR-195a-5p	Dach1	NM_001038610	2815	2827
mmu-miR-195a-5p	Dach1	NM_007826	2971	2983
mmu-miR-195a-5p	Dact3	NM_001081655	2765	2783
mmu-miR-195a-5p	Dad1	NM_010015	484	499
mmu-miR-195a-5p	Dap	NM_146057	1309	1319
mmu-miR-195a-5p	Dapk1	NM_001285917	4849	4885
mmu-miR-195a-5p	Dapk1	NM_029653	5342	5378
mmu-miR-195a-5p	Dapk1	NM_134062	4755	4791
mmu-miR-195a-5p	Dapk2	NM_010019	1708	1727
mmu-miR-195a-5p	Dars	NM_145507	590	605
mmu-miR-195a-5p	Dbndd1	NM_001170975	1392	1402
mmu-miR-195a-5p	Dbndd1	NM_028146	1533	1543
mmu-miR-195a-5p	Dbt	NM_010022	1613	1629
mmu-miR-195a-5p	Dbx2	NM_207533	1537	1585
mmu-miR-195a-5p	Dcaf10	NM_153167	6044	6090
mmu-miR-195a-5p	Dcaf10	NM_153167	6534	6550
mmu-miR-195a-5p	Dcaf12	NM_026893	2146	2165
mmu-miR-195a-5p	Dcaf12l1	NM_001190718	2598	2636
mmu-miR-195a-5p	Dcaf12l1	NM_178739	2612	2650
mmu-miR-195a-5p	Dcaf17	NM_001165980	3106	3127
mmu-miR-195a-5p	Dcaf5	NM_177267	3165	3178
mmu-miR-195a-5p	Dcaf7	NM_027946	3762	3779
mmu-miR-195a-5p	Dcaf7	NM_027946	1371	1393
mmu-miR-195a-5p	Dcaf8	NM_001357204	3607	3627
mmu-miR-195a-5p	Dcaf8	NM_153555	3437	3457
mmu-miR-195a-5p	Dcbld1	NM_001347444	1594	1618
mmu-miR-195a-5p	Dcbld1	NM_025705	1807	1831
mmu-miR-195a-5p	Dcdc2a	NM_177577	6805	6825
mmu-miR-195a-5p	Dclk1	NM_001357475	5124	5148
mmu-miR-195a-5p	Dclk1	NM_001357476	4205	4229
mmu-miR-195a-5p	Dclk1	NM_019978	5175	5199
mmu-miR-195a-5p	Dclk1	NM_001111051	4134	4158
mmu-miR-195a-5p	Dclk1	NM_001111052	4208	4232
mmu-miR-195a-5p	Dclk1	NM_001195539	4182	4206
mmu-miR-195a-5p	Dcp2	NM_027490	5213	5240
mmu-miR-195a-5p	Dcp2	NM_027490	3325	3342
mmu-miR-195a-5p	Dcp2	NM_027490	2568	2586
mmu-miR-195a-5p	Dcx	NM_010025	5190	5206
mmu-miR-195a-5p	Dcx	NM_001110222	5286	5302
mmu-miR-195a-5p	Dcx	NM_001110223	5208	5224
mmu-miR-195a-5p	Dcx	NM_001110224	5205	5221
mmu-miR-195a-5p	Ddah1	NM_026993	1121	1137
mmu-miR-195a-5p	Ddah1	XM_030252803	729	745
mmu-miR-195a-5p	Ddah1	NM_026993	3531	3553
mmu-miR-195a-5p	Ddah1	NM_026993	3596	3626
mmu-miR-195a-5p	Ddah1	XM_030252803	3139	3161
mmu-miR-195a-5p	Ddc	NM_016672	1911	1924
mmu-miR-195a-5p	Ddhd1	NM_001039106	3941	3970
mmu-miR-195a-5p	Ddhd1	NM_001042719	4127	4156
mmu-miR-195a-5p	Ddhd1	NM_176845	4025	4054
mmu-miR-195a-5p	Ddhd2	NM_028102	2567	2595
mmu-miR-195a-5p	Ddhd2	NM_001361595	2378	2406
mmu-miR-195a-5p	Ddit4l	NM_030143	2493	2542
mmu-miR-195a-5p	Ddr1	NM_007584	3619	3641
mmu-miR-195a-5p	Ddr1	NM_001198831	3375	3397
mmu-miR-195a-5p	Ddr1	NM_001198833	3494	3516
mmu-miR-195a-5p	Ddr1	NM_172962	3439	3461
mmu-miR-195a-5p	Ddr2	NM_022563	4650	4671
mmu-miR-195a-5p	Ddr2	NM_022563	4533	4543
mmu-miR-195a-5p	Ddx1	NM_134040	2312	2348
mmu-miR-195a-5p	Ddx21	NM_019553	3611	3624
mmu-miR-195a-5p	Ddx52	NM_030096	2853	2870
mmu-miR-195a-5p	Ddx58	NM_172689	3586	3604
mmu-miR-195a-5p	Ddx58	NM_172689	4823	4838
mmu-miR-195a-5p	Ddx6	NM_001110826	4942	4961
mmu-miR-195a-5p	Ddx6	NM_181324	4910	4929
mmu-miR-195a-5p	Dedd	NM_001357551	2147	2160
mmu-miR-195a-5p	Dedd	NM_011615	2466	2479
mmu-miR-195a-5p	Dedd	NM_001128609	2499	2512
mmu-miR-195a-5p	Dedd	XM_006496739	7002	7015
mmu-miR-195a-5p	Def8	NM_001253784	1754	1771
mmu-miR-195a-5p	Def8	NM_001281803	1758	1775
mmu-miR-195a-5p	Def8	NM_054046	1667	1684
mmu-miR-195a-5p	Defb30	NM_001039566	856	868
mmu-miR-195a-5p	Degs2	NM_001171002	2879	2900
mmu-miR-195a-5p	Degs2	NM_001171002	2771	2806
mmu-miR-195a-5p	Degs2	NM_001171002	1533	1553
mmu-miR-195a-5p	Dennd1b	NM_001166501	3419	3438
mmu-miR-195a-5p	Dennd1b	NM_181347	3285	3304
mmu-miR-195a-5p	Dennd1b	NM_001166501	2649	2661
mmu-miR-195a-5p	Dennd1b	NM_181347	2515	2527
mmu-miR-195a-5p	Dennd2a	NM_172477	3990	4006
mmu-miR-195a-5p	Dennd5b	NM_177192	6286	6325
mmu-miR-195a-5p	Dennd6a	NM_001134465	2186	2224
mmu-miR-195a-5p	Dennd6a	NM_001285466	2032	2070
mmu-miR-195a-5p	Dennd6a	NM_001285467	2247	2285
mmu-miR-195a-5p	Deptor	NM_001037937	7997	8009
mmu-miR-195a-5p	Deptor	NM_145470	8175	8187
mmu-miR-195a-5p	Dera	NM_172733	1549	1559
mmu-miR-195a-5p	Derl2	NM_033562	3169	3183
mmu-miR-195a-5p	Derl2	NM_001291146	3460	3474
mmu-miR-195a-5p	Deup1	NM_181816	1972	1982
mmu-miR-195a-5p	Dffb	NM_007859	1243	1258
mmu-miR-195a-5p	Dgat1	NM_010046	1866	1891
mmu-miR-195a-5p	Dgkd	NM_177646	4116	4157
mmu-miR-195a-5p	Dgke	NM_019505	5650	5672
mmu-miR-195a-5p	Dgkh	NM_001081336	13163	13183
mmu-miR-195a-5p	Dgkh	NM_001081336	6608	6622
mmu-miR-195a-5p	Dgkh	NM_001253766	12598	12618
mmu-miR-195a-5p	Dgkh	NM_001253766	6043	6057
mmu-miR-195a-5p	Dgkh	NM_001281794	12593	12613
mmu-miR-195a-5p	Dgkh	NM_001281794	6038	6052
mmu-miR-195a-5p	Dgki	NM_001347104	6475	6500
mmu-miR-195a-5p	Dgki	NM_001081206	6538	6563
mmu-miR-195a-5p	Dgkk	NM_177914	4499	4509
mmu-miR-195a-5p	Dguok	NM_013764	1042	1093
mmu-miR-195a-5p	Dguok	NM_001162521	942	993
mmu-miR-195a-5p	Dhrs13	NM_183286	1396	1407
mmu-miR-195a-5p	Dhrs7b	NM_001172112	1438	1449
mmu-miR-195a-5p	Dhrs7b	NM_145428	1409	1420
mmu-miR-195a-5p	Dhrs9	NM_175512	1460	1471
mmu-miR-195a-5p	Dhx15	NM_007839	2752	2770
mmu-miR-195a-5p	Dhx33	NM_178367	4335	4349
mmu-miR-195a-5p	Dhx35	NM_001291144	2398	2420
mmu-miR-195a-5p	Dhx35	NM_145742	2306	2328
mmu-miR-195a-5p	Dhx36	NM_028136	4518	4540
mmu-miR-195a-5p	Diaph1	NM_007858	4029	4056
mmu-miR-195a-5p	Diaph1	NM_001305980	4056	4083
mmu-miR-195a-5p	Diaph1	NM_001305981	4159	4186
mmu-miR-195a-5p	Diaph2	NM_172493	8324	8340
mmu-miR-195a-5p	Dicer1	NM_148948	9611	9626
mmu-miR-195a-5p	Dicer1	NM_148948	6596	6612
mmu-miR-195a-5p	Dido1	NM_001291433	6601	6624
mmu-miR-195a-5p	Dido1	NM_177852	6549	6572
mmu-miR-195a-5p	Dio2	NM_010050	3228	3247
mmu-miR-195a-5p	Dio3	NM_172119	1444	1464
mmu-miR-195a-5p	Dixdc1	NM_178118	2559	2579
mmu-miR-195a-5p	Dlc1	NM_001194941	4136	4149
mmu-miR-195a-5p	Dlc1	NM_015802	4047	4067
mmu-miR-195a-5p	Dlc1	NM_001194940	5499	5519
mmu-miR-195a-5p	Dlx3	NM_010055	2379	2389
mmu-miR-195a-5p	Dlx4	NM_007867	1362	1405
mmu-miR-195a-5p	Dmpk	NM_001190491	1778	1808
mmu-miR-195a-5p	Dmrtc1a	NM_029378	920	943
mmu-miR-195a-5p	Dmrtc1a	NM_001038616	925	948
mmu-miR-195a-5p	Dmrtc1a	NM_027591	1106	1129
mmu-miR-195a-5p	Dmtf1	NM_011806	2698	2721
mmu-miR-195a-5p	Dmtf1	NM_001110327	2488	2511
mmu-miR-195a-5p	Dmxl1	NM_001081371	10375	10394
mmu-miR-195a-5p	Dnaja1	NM_008298	3170	3181
mmu-miR-195a-5p	Dnaja1	NM_001164671	3219	3230
mmu-miR-195a-5p	Dnaja4	NM_021422	2805	2853
mmu-miR-195a-5p	Dnajb9	NM_013760	1656	1689
mmu-miR-195a-5p	Dnajc1	NM_001190817	3277	3288
mmu-miR-195a-5p	Dnajc11	NM_172704	2091	2113
mmu-miR-195a-5p	Dnajc27	NM_153082	2252	2271
mmu-miR-195a-5p	Dnajc6	NM_001355180	5032	5053
mmu-miR-195a-5p	Dnajc6	NM_001164583	5034	5055
mmu-miR-195a-5p	Dnajc6	NM_001164584	4979	5000
mmu-miR-195a-5p	Dnajc6	NM_198412	4953	4974
mmu-miR-195a-5p	Dnase1l3	NM_007870	1456	1469
mmu-miR-195a-5p	Dnase2a	NM_001368296	1597	1607
mmu-miR-195a-5p	Dnase2a	NM_010062	1593	1603
mmu-miR-195a-5p	Dnm3	NM_172646	6316	6337
mmu-miR-195a-5p	Dnmt3a	NM_007872	8719	8737
mmu-miR-195a-5p	Dnmt3a	NM_001271753	8673	8691
mmu-miR-195a-5p	Dnmt3a	NM_153743	7897	7915
mmu-miR-195a-5p	Dohh	NM_133964	1392	1412
mmu-miR-195a-5p	Dop1a	NM_177208	8140	8187
mmu-miR-195a-5p	Dpf2	NM_011262	1789	1817
mmu-miR-195a-5p	Dpf2	NM_001291078	1831	1859
mmu-miR-195a-5p	Dpf3	NM_001267625	1891	1908
mmu-miR-195a-5p	Dpf3	NM_001267625	1497	1515
mmu-miR-195a-5p	Dph1	NM_144491	1411	1433
mmu-miR-195a-5p	Dph3	NM_001047433	2377	2389
mmu-miR-195a-5p	Dph3	NM_001284346	553	565
mmu-miR-195a-5p	Dph3	NM_172254	2452	2464
mmu-miR-195a-5p	Dph6	NM_001356438	1288	1305
mmu-miR-195a-5p	Dph6	NM_001356439	1150	1167
mmu-miR-195a-5p	Dph6	NM_025675	1249	1262
mmu-miR-195a-5p	Dpp10	NM_199021	2679	2697
mmu-miR-195a-5p	Dpp9	NM_172624	2892	2917
mmu-miR-195a-5p	Dpysl2	NM_009955	4073	4089
mmu-miR-195a-5p	Dpysl3	NM_009468	3528	3549
mmu-miR-195a-5p	Dpysl3	NM_001136086	3347	3368
mmu-miR-195a-5p	Dpysl3	NM_001291455	3304	3328
mmu-miR-195a-5p	Dpysl3	NM_009468	3235	3259
mmu-miR-195a-5p	Dpysl3	NM_001136086	3054	3078
mmu-miR-195a-5p	Dsc3	NM_007882	3057	3076
mmu-miR-195a-5p	Dsc3	NM_001291809	3100	3119
mmu-miR-195a-5p	Dsg1a	NM_010079	4280	4295
mmu-miR-195a-5p	Dsg1b	NM_181682	4582	4597
mmu-miR-195a-5p	Dsp	NM_023842	9239	9256
mmu-miR-195a-5p	Dst	XM_006495685	15760	15779
mmu-miR-195a-5p	Dst	NM_001276764	23430	23449
mmu-miR-195a-5p	Dst	NM_133833	16599	16618
mmu-miR-195a-5p	Dst	NM_134448	22641	22660
mmu-miR-195a-5p	Dstyk	NM_172516	3501	3521
mmu-miR-195a-5p	Dstyk	NM_172516	5795	5805
mmu-miR-195a-5p	Dtl	NM_029766	4112	4123
mmu-miR-195a-5p	Dtymk	NM_001105667	759	784
mmu-miR-195a-5p	Dusp11	NM_028099	1259	1269
mmu-miR-195a-5p	Dusp11	NM_028099	4725	4736
mmu-miR-195a-5p	Dusp18	NM_173745	1007	1027
mmu-miR-195a-5p	Dusp28	NM_175118	1054	1084
mmu-miR-195a-5p	Dusp3	NM_028207	3587	3616
mmu-miR-195a-5p	Dusp9	NM_029352	1849	1886
mmu-miR-195a-5p	Dvl3	NM_007889	2882	2903
mmu-miR-195a-5p	Dynll2	NM_001168471	1821	1838
mmu-miR-195a-5p	Dynll2	NM_026556	2027	2044
mmu-miR-195a-5p	Dynll2	NM_001168472	1994	2011
mmu-miR-195a-5p	Dyrk1a	NM_007890	4411	4434
mmu-miR-195a-5p	Dyrk1a	NM_001113389	4152	4175
mmu-miR-195a-5p	Dyrk1a	NM_007890	5012	5041
mmu-miR-195a-5p	Dyrk1a	NM_001113389	4747	4782
mmu-miR-195a-5p	Dzip3	NM_027341	4257	4274
mmu-miR-195a-5p	E2f6	NM_033270	1965	2007
mmu-miR-195a-5p	Eaf1	NM_028932	1962	1975
mmu-miR-195a-5p	Eapp	NM_001331162	1128	1158
mmu-miR-195a-5p	Eapp	NM_025456	1242	1272
mmu-miR-195a-5p	Ebag9	NM_001357690	1098	1116
mmu-miR-195a-5p	Ebag9	NM_001357691	1423	1441
mmu-miR-195a-5p	Ebag9	NM_019480	1257	1275
mmu-miR-195a-5p	Ebf4	NM_001110513	1992	2011
mmu-miR-195a-5p	Ebna1bp2	NM_026932	2536	2547
mmu-miR-195a-5p	Ebpl	NM_026598	1697	1733
mmu-miR-195a-5p	Ecd	NM_027475	2593	2608
mmu-miR-195a-5p	Echdc3	NM_024208	1744	1777
mmu-miR-195a-5p	Ecm2	NM_001012324	2581	2603
mmu-miR-195a-5p	Eda2r	NM_001161432	1921	1938
mmu-miR-195a-5p	Eda2r	NM_175540	1876	1893
mmu-miR-195a-5p	Eda2r	NM_001161432	2811	2821
mmu-miR-195a-5p	Eda2r	NM_175540	2766	2776
mmu-miR-195a-5p	Edar	NM_010100	2778	2801
mmu-miR-195a-5p	Edaradd	NM_133643	4329	4341
mmu-miR-195a-5p	Edem3	NM_001311165	4313	4323
mmu-miR-195a-5p	Edem3	NM_001311166	4301	4311
mmu-miR-195a-5p	Edem3	NM_001039644	4355	4365
mmu-miR-195a-5p	Edn2	NM_007902	970	989
mmu-miR-195a-5p	Eea1	NM_001001932	7297	7324
mmu-miR-195a-5p	Eef1a2	NM_007906	5389	5410
mmu-miR-195a-5p	Eef1akmt2	NM_001347629	682	713
mmu-miR-195a-5p	Eef1akmt2	NM_028095	1007	1038
mmu-miR-195a-5p	Eef1aknmt	NM_144877	2630	2654
mmu-miR-195a-5p	Efcc1	XM_006506438	3293	3312
mmu-miR-195a-5p	Egr3	NM_018781	2740	2760
mmu-miR-195a-5p	Egr3	NM_001289925	2793	2813
mmu-miR-195a-5p	Ehbp1l1	NM_001114595	2918	2939
mmu-miR-195a-5p	Ehbp1l1	NM_001114596	2954	2975
mmu-miR-195a-5p	Ehbp1l1	NM_001114597	5786	5807
mmu-miR-195a-5p	Ehbp1l1	NM_053252	3263	3284
mmu-miR-195a-5p	Ehd1	NM_010119	2176	2206
mmu-miR-195a-5p	Ehhadh	NM_023737	2309	2332
mmu-miR-195a-5p	Ehmt1	NM_001012518	3929	3976
mmu-miR-195a-5p	Ehmt1	NM_001109687	3785	3832
mmu-miR-195a-5p	Ehmt1	XM_030252209	4308	4329
mmu-miR-195a-5p	Ehmt1	XM_030252209	3929	3976
mmu-miR-195a-5p	Ehmt1	NM_001012518	4308	4329
mmu-miR-195a-5p	Ehmt1	NM_001109686	4149	4170
mmu-miR-195a-5p	Ehmt1	NM_001109687	4164	4185
mmu-miR-195a-5p	Ehmt1	NM_172545	4287	4308
mmu-miR-195a-5p	Eid2b	NM_001177427	2335	2347
mmu-miR-195a-5p	Eif1a	NM_010120	1986	2006
mmu-miR-195a-5p	Eif1ax	NM_025437	3645	3658
mmu-miR-195a-5p	Eif2ak2	NM_011163	4079	4100
mmu-miR-195a-5p	Eif2b5	NM_172265	2376	2413
mmu-miR-195a-5p	Eif2d	NM_010709	1870	1888
mmu-miR-195a-5p	Eif2s1	NM_026114	1737	1787
mmu-miR-195a-5p	Eif2s3x	NM_012010	1965	1987
mmu-miR-195a-5p	Eif3a	NM_010123	5111	5134
mmu-miR-195a-5p	Eif3h	NM_080635	1120	1150
mmu-miR-195a-5p	Eif3j2	NM_001256055	980	1002
mmu-miR-195a-5p	Eif4e2	NM_001347083	3173	3191
mmu-miR-195a-5p	Eif4e2	NM_023314	3091	3109
mmu-miR-195a-5p	Eif4ebp3	NM_201256	712	724
mmu-miR-195a-5p	Eif4h	NM_001312867	1206	1220
mmu-miR-195a-5p	Eif4h	NM_033561	1266	1280
mmu-miR-195a-5p	Eif5	NM_173363	3803	3817
mmu-miR-195a-5p	Eif5	NM_178041	3664	3678
mmu-miR-195a-5p	Eif5a2	NM_177586	1151	1169
mmu-miR-195a-5p	Eif5b	NM_198303	7209	7229
mmu-miR-195a-5p	Elac1	NM_053255	1460	1492
mmu-miR-195a-5p	Elapor2	NM_172706	6062	6096
mmu-miR-195a-5p	Elapor2	NM_001359887	1387	1407
mmu-miR-195a-5p	Elf3	NM_001163131	1413	1425
mmu-miR-195a-5p	Elf3	NM_007921	1353	1365
mmu-miR-195a-5p	Elf4	NM_019680	3142	3162
mmu-miR-195a-5p	Elf5	NM_010125	1210	1232
mmu-miR-195a-5p	Elf5	NM_001145813	1119	1141
mmu-miR-195a-5p	Elfn2	NM_183141	3264	3287
mmu-miR-195a-5p	Ell	NM_007924	2891	2910
mmu-miR-195a-5p	Elmod2	NM_001170691	4314	4332
mmu-miR-195a-5p	Elmod2	NM_178736	4319	4337
mmu-miR-195a-5p	Eloa	NM_013736	4279	4305
mmu-miR-195a-5p	Elovl2	NM_001311121	3222	3241
mmu-miR-195a-5p	Elovl2	NM_019423	3145	3164
mmu-miR-195a-5p	Elovl4	NM_148941	2307	2329
mmu-miR-195a-5p	Elovl6	NM_130450	5443	5471
mmu-miR-195a-5p	Elp1	NM_026079	5787	5814
mmu-miR-195a-5p	Elp3	NM_001253812	2650	2669
mmu-miR-195a-5p	Elp3	NM_028811	2593	2612
mmu-miR-195a-5p	Emb	NM_010330	2314	2326
mmu-miR-195a-5p	Emc3	NM_175101	1698	1718
mmu-miR-195a-5p	Eml4	NM_001286567	3651	3672
mmu-miR-195a-5p	Eml4	NM_001114361	3485	3510
mmu-miR-195a-5p	Eml4	NM_001114362	3278	3303
mmu-miR-195a-5p	Eml4	NM_001286567	3402	3413
mmu-miR-195a-5p	Eml4	NM_199466	3149	3174
mmu-miR-195a-5p	Enah	NM_008680	12071	12084
mmu-miR-195a-5p	Enah	NM_010135	12116	12129
mmu-miR-195a-5p	Enah	NM_001083120	12059	12072
mmu-miR-195a-5p	Enah	NM_001083121	11327	11340
mmu-miR-195a-5p	Enam	NM_017468	4528	4580
mmu-miR-195a-5p	Enc1	NM_007930	3791	3825
mmu-miR-195a-5p	Endod1	NM_028013	2224	2244
mmu-miR-195a-5p	Endov	NM_001164636	2115	2135
mmu-miR-195a-5p	Endov	NM_177394	2167	2187
mmu-miR-195a-5p	Endov	NM_001164636	4852	4874
mmu-miR-195a-5p	Endov	NM_177394	4904	4926
mmu-miR-195a-5p	Eno2	NM_013509	1611	1628
mmu-miR-195a-5p	Eno2	NM_001302642	1254	1271
mmu-miR-195a-5p	Enpp2	NM_015744	2942	2953
mmu-miR-195a-5p	Enpp2	NM_001136077	3098	3109
mmu-miR-195a-5p	Enpp2	NM_001285994	3017	3028
mmu-miR-195a-5p	Enpp2	NM_001285995	3086	3097
mmu-miR-195a-5p	Enpp6	NM_177304	4806	4828
mmu-miR-195a-5p	Entpd4	NM_026174	2803	2824
mmu-miR-195a-5p	Entpd4b	NM_001359159	2803	2824
mmu-miR-195a-5p	Entpd5	NM_007647	4488	4509
mmu-miR-195a-5p	Entpd5	NM_007647	4325	4347
mmu-miR-195a-5p	Entpd5	NM_001026214	4398	4420
mmu-miR-195a-5p	Entpd5	NM_001286049	4536	4557
mmu-miR-195a-5p	Entpd5	NM_001286058	4300	4322
mmu-miR-195a-5p	Entpd5	NM_007647	4616	4637
mmu-miR-195a-5p	Entpd5	NM_001026214	4561	4582
mmu-miR-195a-5p	Entpd5	NM_001026214	4689	4710
mmu-miR-195a-5p	Entpd5	NM_001286049	4664	4685
mmu-miR-195a-5p	Entpd5	NM_001286058	4463	4484
mmu-miR-195a-5p	Entpd5	NM_001286058	4591	4612
mmu-miR-195a-5p	Entr1	NM_026563	2054	2064
mmu-miR-195a-5p	Entr1	NM_001085407	1904	1914
mmu-miR-195a-5p	Entr1	NM_001085408	1835	1845
mmu-miR-195a-5p	Eny2	XM_006520758	1570	1597
mmu-miR-195a-5p	Eomes	XM_006511940	3024	3057
mmu-miR-195a-5p	Ep400	NM_029337	10172	10193
mmu-miR-195a-5p	Ep400	NM_173066	10064	10085
mmu-miR-195a-5p	Epas1	NM_010137	5111	5139
mmu-miR-195a-5p	Epas1	NM_010137	3107	3123
mmu-miR-195a-5p	Epb41l4b	NM_019427	2645	2662
mmu-miR-195a-5p	Epb41l5	NM_001113416	1938	1957
mmu-miR-195a-5p	Epb41l5	NM_001113416	2158	2175
mmu-miR-195a-5p	Epb41l5	NM_145506	5725	5745
mmu-miR-195a-5p	Epb41l5	NM_145506	4330	4354
mmu-miR-195a-5p	Epm2aip1	NM_175266	7082	7105
mmu-miR-195a-5p	Epn2	NM_010148	4974	5014
mmu-miR-195a-5p	Epn2	NM_010148	3170	3192
mmu-miR-195a-5p	Epn2	NM_001252188	5182	5222
mmu-miR-195a-5p	Epn2	NM_001252189	4938	4978
mmu-miR-195a-5p	Eps15	NM_007943	4682	4694
mmu-miR-195a-5p	Eps15	NM_001159964	3733	3745
mmu-miR-195a-5p	Eps15	NM_007943	5049	5061
mmu-miR-195a-5p	Eps15	NM_001159964	4100	4112
mmu-miR-195a-5p	Eps15l1	NM_001122832	2827	2849
mmu-miR-195a-5p	Eps15l1	NM_001122832	2240	2257
mmu-miR-195a-5p	Erbb4	NM_010154	9155	9178
mmu-miR-195a-5p	Erbb4	NM_010154	10022	10088
mmu-miR-195a-5p	Erc2	NM_001347497	3771	3792
mmu-miR-195a-5p	Erc2	NM_177814	3633	3654
mmu-miR-195a-5p	Erc2	NM_001347497	4726	4741
mmu-miR-195a-5p	Erc2	NM_177814	4588	4603
mmu-miR-195a-5p	Ercc6	NM_001081221	7176	7188
mmu-miR-195a-5p	Ercc6l2	NM_001013608	5460	5497
mmu-miR-195a-5p	Ercc8	NM_028042	1767	1805
mmu-miR-195a-5p	Ereg	NM_007950	663	679
mmu-miR-195a-5p	Ergic1	NM_026170	1670	1691
mmu-miR-195a-5p	Erich5	NM_173421	1875	1917
mmu-miR-195a-5p	Erlec1	NM_025745	2683	2706
mmu-miR-195a-5p	Erlec1	NM_025745	1972	1997
mmu-miR-195a-5p	Erlin1	NM_001164360	2157	2179
mmu-miR-195a-5p	Erlin1	NM_001164360	2449	2468
mmu-miR-195a-5p	Erlin1	NM_145502	2645	2664
mmu-miR-195a-5p	Erlin1	NM_001164359	2249	2271
mmu-miR-195a-5p	Erlin1	NM_145502	2353	2375
mmu-miR-195a-5p	Ermp1	NM_001081213	3135	3152
mmu-miR-195a-5p	Erp44	NM_029572	5055	5073
mmu-miR-195a-5p	Erv3	NM_001166206	2956	2971
mmu-miR-195a-5p	Esp15	NM_001244651	706	727
mmu-miR-195a-5p	Esp18	NM_001244763	826	847
mmu-miR-195a-5p	Esp36	NM_001177587	833	877
mmu-miR-195a-5p	Espn	XM_006539060	3365	3375
mmu-miR-195a-5p	Espn	XM_006539063	3241	3251
mmu-miR-195a-5p	Espnl	NM_001033292	5225	5239
mmu-miR-195a-5p	Ess2	NM_022408	2439	2461
mmu-miR-195a-5p	Etf1	NM_144866	2275	2317
mmu-miR-195a-5p	Etfrf1	NM_001362055	918	950
mmu-miR-195a-5p	Etfrf1	NM_001362056	1588	1620
mmu-miR-195a-5p	Etfrf1	NM_001362057	1189	1221
mmu-miR-195a-5p	Etfrf1	NM_001362058	1369	1401
mmu-miR-195a-5p	Etfrf1	NM_001163628	1163	1195
mmu-miR-195a-5p	Etfrf1	NM_133688	926	958
mmu-miR-195a-5p	Etnk1	NM_029250	3202	3212
mmu-miR-195a-5p	Etnk2	NM_175443	1909	1930
mmu-miR-195a-5p	Etv1	NM_001347379	2921	2941
mmu-miR-195a-5p	Etv1	NM_007960	2975	2995
mmu-miR-195a-5p	Etv1	NM_001163154	2459	2479
mmu-miR-195a-5p	Etv1	NM_001347379	3764	3801
mmu-miR-195a-5p	Etv1	NM_007960	3818	3855
mmu-miR-195a-5p	Etv1	NM_001163154	3302	3339
mmu-miR-195a-5p	Evi5	NM_007964	3054	3071
mmu-miR-195a-5p	Exo1	NM_012012	5036	5056
mmu-miR-195a-5p	Exo1	NM_012012	5074	5105
mmu-miR-195a-5p	Exoc2	NM_025588	4022	4045
mmu-miR-195a-5p	Exoc2	NM_001360093	4148	4171
mmu-miR-195a-5p	Exoc4	NM_009148	4422	4441
mmu-miR-195a-5p	Exoc6b	NM_177077	4500	4534
mmu-miR-195a-5p	Exoc7	NM_001347636	2120	2149
mmu-miR-195a-5p	Exoc7	NM_016857	2159	2188
mmu-miR-195a-5p	Exoc7	NM_001162872	2027	2056
mmu-miR-195a-5p	Exoc8	NM_198103	3464	3481
mmu-miR-195a-5p	Exph5	NM_176846	8609	8619
mmu-miR-195a-5p	Extl2	NM_021388	2621	2647
mmu-miR-195a-5p	Extl2	NM_001163514	2428	2454
mmu-miR-195a-5p	Extl2	NM_001163515	2546	2572
mmu-miR-195a-5p	Extl3	NM_018788	4857	4879
mmu-miR-195a-5p	Eya1	NM_010164	4161	4196
mmu-miR-195a-5p	Eya1	NM_001252192	4045	4080
mmu-miR-195a-5p	Eya1	NM_001310459	4173	4208
mmu-miR-195a-5p	Faap100	NM_027980	2963	2984
mmu-miR-195a-5p	Fads1	NM_146094	1990	2002
mmu-miR-195a-5p	Faim	NM_011810	991	1010
mmu-miR-195a-5p	Faim	NM_001122851	1048	1067
mmu-miR-195a-5p	Fam102a	NM_153560	4202	4217
mmu-miR-195a-5p	Fam107b	NM_025626	1754	1772
mmu-miR-195a-5p	Fam110b	NM_001355716	2898	2958
mmu-miR-195a-5p	Fam110b	NM_173426	3020	3080
mmu-miR-195a-5p	Fam110b	XM_006537897	2683	2743
mmu-miR-195a-5p	Fam110c	NM_027828	1497	1516
mmu-miR-195a-5p	Fam122b	NM_001166365	2360	2384
mmu-miR-195a-5p	Fam122b	NM_001166365	2684	2698
mmu-miR-195a-5p	Fam122b	NM_030167	2363	2387
mmu-miR-195a-5p	Fam122b	NM_030167	2687	2701
mmu-miR-195a-5p	Fam122b	NM_001166583	1765	1779
mmu-miR-195a-5p	Fam126a	NM_053090	2465	2485
mmu-miR-195a-5p	Fam126b	NM_001310598	6725	6746
mmu-miR-195a-5p	Fam126b	NM_001310599	6487	6508
mmu-miR-195a-5p	Fam126b	NM_172513	6557	6578
mmu-miR-195a-5p	Fam131b	NM_029528	1583	1606
mmu-miR-195a-5p	Fam131b	NM_001113327	1547	1570
mmu-miR-195a-5p	Fam131b	NM_001286584	1523	1546
mmu-miR-195a-5p	Fam133b	NM_001042501	979	1002
mmu-miR-195a-5p	Fam133b	NM_001042501	2079	2091
mmu-miR-195a-5p	Fam149a	NM_153535	4482	4516
mmu-miR-195a-5p	Fam160a2	NM_001242363	6704	6730
mmu-miR-195a-5p	Fam160a2	NM_001242364	6655	6681
mmu-miR-195a-5p	Fam160a2	NM_001242365	6061	6087
mmu-miR-195a-5p	Fam160a2	NM_199009	6613	6639
mmu-miR-195a-5p	Fam161b	NM_172581	2085	2129
mmu-miR-195a-5p	Fam167a	NM_177628	3980	4013
mmu-miR-195a-5p	Fam177a	NM_028527	3498	3535
mmu-miR-195a-5p	Fam177a2	NM_001100116	3498	3535
mmu-miR-195a-5p	Fam189b	NM_001014995	2799	2809
mmu-miR-195a-5p	Fam193a	NM_001243123	5040	5056
mmu-miR-195a-5p	Fam193b	NM_145382	4077	4092
mmu-miR-195a-5p	Fam199x	NM_146261	6856	6883
mmu-miR-195a-5p	Fam216b	NM_177629	2175	2186
mmu-miR-195a-5p	Fam217b	NM_001081289	2229	2251
mmu-miR-195a-5p	Fam217b	NM_001081289	1929	1977
mmu-miR-195a-5p	Fam219b	NM_175273	568	602
mmu-miR-195a-5p	Fam234a	NM_207217	2261	2286
mmu-miR-195a-5p	Fam234a	NM_001357894	2389	2414
mmu-miR-195a-5p	Fam234a	NM_001206335	2373	2398
mmu-miR-195a-5p	Fam3c	NM_138587	1125	1149
mmu-miR-195a-5p	Fam47c	NM_001164739	1501	1514
mmu-miR-195a-5p	Fam53c	NM_001357456	4184	4195
mmu-miR-195a-5p	Fam53c	NM_175104	4208	4219
mmu-miR-195a-5p	Fam76b	NM_176836	3672	3691
mmu-miR-195a-5p	Fam78a	NM_175511	3061	3110
mmu-miR-195a-5p	Fam83b	NM_001045518	4389	4402
mmu-miR-195a-5p	Fam98c	NM_001146023	1104	1125
mmu-miR-195a-5p	Far1	NM_001360668	2096	2116
mmu-miR-195a-5p	Far1	NM_001285831	2005	2025
mmu-miR-195a-5p	Far1	NM_027379	2005	2025
mmu-miR-195a-5p	Far1	NM_001360668	3703	3723
mmu-miR-195a-5p	Far1	NM_001285831	3612	3632
mmu-miR-195a-5p	Far1	NM_027379	3612	3632
mmu-miR-195a-5p	Farp1	NM_134082	4277	4290
mmu-miR-195a-5p	Fat1	XM_006509274	16750	16775
mmu-miR-195a-5p	Fat1	XM_006509277	16786	16811
mmu-miR-195a-5p	Fat1	NM_001081286	14216	14241
mmu-miR-195a-5p	Fat3	NM_001080814	17411	17433
mmu-miR-195a-5p	Fat3	NM_001080814	15548	15571
mmu-miR-195a-5p	Faxc	NM_175234	2902	2927
mmu-miR-195a-5p	Fbh1	NM_015792	3307	3323
mmu-miR-195a-5p	Fbxl12	NM_013911	1811	1840
mmu-miR-195a-5p	Fbxl12	NM_001002846	1781	1810
mmu-miR-195a-5p	Fbxl12	NM_001286529	1403	1432
mmu-miR-195a-5p	Fbxl12	NM_001286530	1507	1536
mmu-miR-195a-5p	Fbxl17	NM_015794	12733	12754
mmu-miR-195a-5p	Fbxl2	NM_178624	3070	3082
mmu-miR-195a-5p	Fbxl20	NM_028149	6406	6451
mmu-miR-195a-5p	Fbxl22	NM_175206	2434	2451
mmu-miR-195a-5p	Fbxl22	NM_175206	1287	1307
mmu-miR-195a-5p	Fbxl3	NM_001347601	2086	2103
mmu-miR-195a-5p	Fbxl3	NM_001360341	2230	2247
mmu-miR-195a-5p	Fbxl3	NM_015822	2365	2382
mmu-miR-195a-5p	Fbxl5	NM_178729	2333	2372
mmu-miR-195a-5p	Fbxo10	NM_001024142	4386	4408
mmu-miR-195a-5p	Fbxo16	NM_001360383	2098	2122
mmu-miR-195a-5p	Fbxo16	NM_015795	2062	2086
mmu-miR-195a-5p	Fbxo21	NM_001346588	1911	1924
mmu-miR-195a-5p	Fbxo21	NM_145564	1932	1945
mmu-miR-195a-5p	Fbxo25	NM_001347316	1535	1554
mmu-miR-195a-5p	Fbxo25	NM_025785	1511	1530
mmu-miR-195a-5p	Fbxo28	NM_175127	4793	4819
mmu-miR-195a-5p	Fbxo30	NM_001168297	4535	4557
mmu-miR-195a-5p	Fbxo30	NM_027968	4569	4591
mmu-miR-195a-5p	Fbxo31	NM_133765	3116	3136
mmu-miR-195a-5p	Fbxo31	NM_133765	4012	4034
mmu-miR-195a-5p	Fbxo34	NM_001146085	2849	2870
mmu-miR-195a-5p	Fbxo34	NM_001146086	2772	2793
mmu-miR-195a-5p	Fbxo34	NM_030236	2662	2683
mmu-miR-195a-5p	Fbxo42	NM_172518	3638	3649
mmu-miR-195a-5p	Fbxo8	NM_015791	2058	2075
mmu-miR-195a-5p	Fbxw11	NM_001271347	2774	2792
mmu-miR-195a-5p	Fbxw11	NM_001271348	2735	2753
mmu-miR-195a-5p	Fbxw11	NM_134015	2837	2855
mmu-miR-195a-5p	Fbxw17	NM_175401	1777	1802
mmu-miR-195a-5p	Fbxw7	NM_001177773	3305	3334
mmu-miR-195a-5p	Fbxw7	NM_001177774	3214	3243
mmu-miR-195a-5p	Fbxw7	NM_080428	2856	2879
mmu-miR-195a-5p	Fbxw8	NM_172721	3340	3362
mmu-miR-195a-5p	Fchsd2	NM_001146010	3245	3278
mmu-miR-195a-5p	Fchsd2	NM_199012	3317	3350
mmu-miR-195a-5p	Fcrla	NM_001160215	1463	1507
mmu-miR-195a-5p	Fcrla	NM_145141	1487	1504
mmu-miR-195a-5p	Fdx1	NM_007996	801	819
mmu-miR-195a-5p	Fem1a	NM_010192	2552	2588
mmu-miR-195a-5p	Fem1al	NM_176829	2648	2684
mmu-miR-195a-5p	Fen1	NM_001271614	1623	1645
mmu-miR-195a-5p	Fermt2	NM_146054	2237	2261
mmu-miR-195a-5p	Fgf11	NM_001362623	1858	1891
mmu-miR-195a-5p	Fgf12	NM_183064	4201	4221
mmu-miR-195a-5p	Fgf12	NM_010199	1816	1842
mmu-miR-195a-5p	Fgf12	NM_183064	2658	2684
mmu-miR-195a-5p	Fgf12	NM_010199	3365	3379
mmu-miR-195a-5p	Fgf13	NM_001290415	1065	1076
mmu-miR-195a-5p	Fgf13	NM_010200	1549	1560
mmu-miR-195a-5p	Fgf16	NM_030614	2757	2775
mmu-miR-195a-5p	Fgf23	NM_022657	1556	1572
mmu-miR-195a-5p	Fgf9	NM_013518	3309	3364
mmu-miR-195a-5p	Fgfr1op2	NM_001347513	1153	1176
mmu-miR-195a-5p	Fgfr1op2	NM_026218	1259	1282
mmu-miR-195a-5p	Fhdc1	NM_001205355	5272	5293
mmu-miR-195a-5p	Ficd	NM_001010825	2787	2807
mmu-miR-195a-5p	Fign	NM_021716	5153	5174
mmu-miR-195a-5p	Fign	NM_021716	9068	9102
mmu-miR-195a-5p	Fip1l1	NM_024183	2473	2485
mmu-miR-195a-5p	Fip1l1	NM_001159573	2581	2593
mmu-miR-195a-5p	Fip1l1	NM_001159574	2446	2458
mmu-miR-195a-5p	Fkbp1a	NM_008019	965	1001
mmu-miR-195a-5p	Fkbp1a	NM_001302078	1200	1236
mmu-miR-195a-5p	Fkbp1b	NM_016863	862	890
mmu-miR-195a-5p	Fkbp5	NM_010220	2185	2229
mmu-miR-195a-5p	Fktn	NM_139309	1942	1971
mmu-miR-195a-5p	Flrt1	NM_201411	5401	5414
mmu-miR-195a-5p	Flt1	NM_010228	4605	4624
mmu-miR-195a-5p	Flt3l	XM_030242133	1049	1070
mmu-miR-195a-5p	Fmnl2	NM_172409	4096	4146
mmu-miR-195a-5p	Fmo9	NM_172844	2358	2422
mmu-miR-195a-5p	Fmo9	NM_001347135	2097	2161
mmu-miR-195a-5p	Fn3k	NM_001038699	3277	3289
mmu-miR-195a-5p	Fnbp4	NM_018828	3570	3580
mmu-miR-195a-5p	Fndc11	NM_199312	1107	1128
mmu-miR-195a-5p	Fndc3a	NM_207636	3971	3994
mmu-miR-195a-5p	Fosl2	NM_008037	4493	4513
mmu-miR-195a-5p	Fosl2	NM_008037	1724	1744
mmu-miR-195a-5p	Foxe3	NM_015758	1530	1543
mmu-miR-195a-5p	Foxj2	NM_021899	4803	4815
mmu-miR-195a-5p	Foxj3	NM_001290696	4457	4494
mmu-miR-195a-5p	Foxj3	NM_172699	4559	4596
mmu-miR-195a-5p	Foxk1	NM_199068	5468	5492
mmu-miR-195a-5p	Foxn4	NM_148935	2409	2421
mmu-miR-195a-5p	Foxo1	NM_019739	2986	3006
mmu-miR-195a-5p	Foxp1	NM_001197321	6795	6827
mmu-miR-195a-5p	Foxp1	NM_001197321	5397	5415
mmu-miR-195a-5p	Foxp1	NM_001197322	6393	6434
mmu-miR-195a-5p	Foxp1	NM_001347345	7331	7372
mmu-miR-195a-5p	Foxp1	NM_001197322	5004	5022
mmu-miR-195a-5p	Foxp1	NM_053202	6938	6979
mmu-miR-195a-5p	Foxp1	NM_053202	5549	5567
mmu-miR-195a-5p	Foxp1	NM_001347345	5942	5960
mmu-miR-195a-5p	Foxp2	NM_001286607	3106	3119
mmu-miR-195a-5p	Foxp2	NM_053242	3506	3519
mmu-miR-195a-5p	Foxp2	NM_212435	3169	3182
mmu-miR-195a-5p	Fpgs	NM_010236	2182	2194
mmu-miR-195a-5p	Frat2	NM_177603	1752	1772
mmu-miR-195a-5p	Frat2	NM_177603	1637	1664
mmu-miR-195a-5p	Frem1	NM_177863	7182	7205
mmu-miR-195a-5p	Frmd4a	NM_001177843	4144	4160
mmu-miR-195a-5p	Frmd4a	NM_001177844	3200	3216
mmu-miR-195a-5p	Frmd4a	NM_172475	3702	3718
mmu-miR-195a-5p	Frmd8	NM_026169	2030	2055
mmu-miR-195a-5p	Frs2	NM_177798	4823	4834
mmu-miR-195a-5p	Frzb	NM_011356	1789	1808
mmu-miR-195a-5p	Fsd1l	NM_001355377	7233	7251
mmu-miR-195a-5p	Fsd1l	NM_001195284	7236	7254
mmu-miR-195a-5p	Fsd1l	NM_176966	577	595
mmu-miR-195a-5p	Fstl1	NM_008047	2706	2723
mmu-miR-195a-5p	Fto	NM_011936	3498	3518
mmu-miR-195a-5p	Fubp1	NM_001355369	2423	2440
mmu-miR-195a-5p	Fubp1	NM_001355371	2414	2431
mmu-miR-195a-5p	Fubp1	NM_001355372	2283	2300
mmu-miR-195a-5p	Fubp1	NM_001355374	2271	2288
mmu-miR-195a-5p	Fubp1	NM_057172	2280	2297
mmu-miR-195a-5p	Fubp3	NM_001033389	3522	3542
mmu-miR-195a-5p	Fubp3	NM_001290548	2969	2989
mmu-miR-195a-5p	Fundc1	NM_001313745	646	681
mmu-miR-195a-5p	Fundc1	NM_001313746	741	776
mmu-miR-195a-5p	Fundc1	NM_028058	775	810
mmu-miR-195a-5p	Fut11	NM_028428	3105	3120
mmu-miR-195a-5p	Fut9	NM_010243	9538	9556
mmu-miR-195a-5p	Fxyd6	NM_022004	828	863
mmu-miR-195a-5p	Fyb	NM_011815	3274	3293
mmu-miR-195a-5p	Fyco1	NM_001110253	6186	6212
mmu-miR-195a-5p	Fyco1	NM_001110253	5067	5088
mmu-miR-195a-5p	Fyco1	NM_148925	5314	5335
mmu-miR-195a-5p	Fyttd1	NM_001159349	1357	1368
mmu-miR-195a-5p	Fyttd1	NM_027226	1459	1470
mmu-miR-195a-5p	Fzd3	NM_021458	7863	7909
mmu-miR-195a-5p	Fzd3	NM_021458	9976	9992
mmu-miR-195a-5p	Fzd6	NM_008056	2646	2698
mmu-miR-195a-5p	Fzd6	NM_001162494	2642	2694
mmu-miR-195a-5p	G2e3	NM_001015099	2532	2547
mmu-miR-195a-5p	G2e3	NM_001167963	2601	2616
mmu-miR-195a-5p	G2e3	NM_001167964	2250	2265
mmu-miR-195a-5p	G6pdx	NM_008062	1774	1797
mmu-miR-195a-5p	Gab2	NM_010248	4478	4498
mmu-miR-195a-5p	Gab2	NM_001162477	4475	4495
mmu-miR-195a-5p	Gab2	NM_010248	4912	4931
mmu-miR-195a-5p	Gab2	NM_001162477	4909	4928
mmu-miR-195a-5p	Gabbr1	NM_019439	3732	3772
mmu-miR-195a-5p	Gabbr1	XM_030249908	4793	4810
mmu-miR-195a-5p	Gabpa	NM_008065	4227	4247
mmu-miR-195a-5p	Gabpa	NM_008065	4278	4298
mmu-miR-195a-5p	Gabpa	NM_008065	4159	4179
mmu-miR-195a-5p	Gabpa	NM_008065	4312	4332
mmu-miR-195a-5p	Gabpb1	NM_001271467	2554	2564
mmu-miR-195a-5p	Gabpb1	NM_001271468	2459	2469
mmu-miR-195a-5p	Gabpb1	NM_207669	2456	2466
mmu-miR-195a-5p	Gabpb2	NM_172512	3810	3838
mmu-miR-195a-5p	Gabpb2	NM_029885	3489	3513
mmu-miR-195a-5p	Gabpb2	NM_029885	3907	3935
mmu-miR-195a-5p	Gabpb2	NM_172512	3392	3416
mmu-miR-195a-5p	Gabra1	NM_001359035	3699	3721
mmu-miR-195a-5p	Gabra1	NM_010250	4307	4329
mmu-miR-195a-5p	Gabra4	NM_001359041	3469	3498
mmu-miR-195a-5p	Gabra4	NM_001359050	2462	2491
mmu-miR-195a-5p	Gabrb1	NM_008069	11411	11423
mmu-miR-195a-5p	Gabrb1	NM_008069	5495	5518
mmu-miR-195a-5p	Gabrd	NM_008072	1678	1693
mmu-miR-195a-5p	Gabrg3	NM_008074	8505	8530
mmu-miR-195a-5p	Gadl1	NM_028638	1754	1780
mmu-miR-195a-5p	Gal	NM_010253	634	644
mmu-miR-195a-5p	Galm	NM_176963	2210	2238
mmu-miR-195a-5p	Galnt10	NM_134189	3049	3063
mmu-miR-195a-5p	Galnt13	XM_006498092	4796	4807
mmu-miR-195a-5p	Galntl6	NM_175032	4422	4443
mmu-miR-195a-5p	Gan	NM_001081151	2023	2045
mmu-miR-195a-5p	Ganc	NM_172672	3931	3954
mmu-miR-195a-5p	Garem2	NM_001167879	2743	2760
mmu-miR-195a-5p	Gas7	NM_001109657	6368	6413
mmu-miR-195a-5p	Gas7	NM_001277079	6197	6242
mmu-miR-195a-5p	Gas7	XM_006532202	8570	8615
mmu-miR-195a-5p	Gas7	XM_017314262	6200	6245
mmu-miR-195a-5p	Gask1a	NM_001199927	2325	2347
mmu-miR-195a-5p	Gask1a	NM_177743	3156	3178
mmu-miR-195a-5p	Gask1a	XM_006512130	3254	3276
mmu-miR-195a-5p	Gask1a	NM_001199927	2092	2111
mmu-miR-195a-5p	Gask1a	NM_177743	2923	2942
mmu-miR-195a-5p	Gask1a	XM_006512130	3021	3040
mmu-miR-195a-5p	Gata5	NM_008093	1621	1633
mmu-miR-195a-5p	Gatad2a	NM_001113346	3011	3029
mmu-miR-195a-5p	Gatad2a	NM_001286450	2992	3012
mmu-miR-195a-5p	Gbp2b	NM_010259	2407	2421
mmu-miR-195a-5p	Gbp2b	NM_010259	2713	2729
mmu-miR-195a-5p	Gcat	NM_013847	1622	1636
mmu-miR-195a-5p	Gcat	NM_001161712	1371	1389
mmu-miR-195a-5p	Gcfc2	NM_177884	2479	2500
mmu-miR-195a-5p	Gcm2	NM_008104	2150	2164
mmu-miR-195a-5p	Gcnt3	NM_028087	4013	4029
mmu-miR-195a-5p	Gcnt4	NM_001166065	2993	3010
mmu-miR-195a-5p	Gcnt4	NM_001166065	1873	1892
mmu-miR-195a-5p	Gcsam	NM_008099	786	809
mmu-miR-195a-5p	Gcsam	NM_001159297	852	875
mmu-miR-195a-5p	Gdap1l1	NM_144891	1189	1230
mmu-miR-195a-5p	Gdap2	NM_010269	1938	1954
mmu-miR-195a-5p	Gdf3	NM_008108	1946	1967
mmu-miR-195a-5p	Gdf6	NM_013526	2668	2685
mmu-miR-195a-5p	Gdf9	NM_008110	1526	1546
mmu-miR-195a-5p	Gdi1	NM_010273	2315	2338
mmu-miR-195a-5p	Gdi2	NM_008112	2177	2216
mmu-miR-195a-5p	Gdpd1	NM_025638	1719	1740
mmu-miR-195a-5p	Gdpd5	NM_201352	3122	3156
mmu-miR-195a-5p	Gemin8	NM_001310722	1430	1456
mmu-miR-195a-5p	Gemin8	NM_001310724	1228	1254
mmu-miR-195a-5p	Gemin8	NM_146238	1321	1347
mmu-miR-195a-5p	Gfap	NM_010277	1500	1511
mmu-miR-195a-5p	Gfer	NM_023040	765	789
mmu-miR-195a-5p	Gfi1	NM_010278	2502	2525
mmu-miR-195a-5p	Gfi1	NM_001267621	2290	2313
mmu-miR-195a-5p	Gfod2	NM_027469	3018	3037
mmu-miR-195a-5p	Gfus	NM_001357005	1174	1216
mmu-miR-195a-5p	Gfus	NM_031201	1152	1194
mmu-miR-195a-5p	Gga2	NM_028758	3291	3304
mmu-miR-195a-5p	Ggps1	NM_010282	3339	3349
mmu-miR-195a-5p	Ggta1	NM_010283	3084	3121
mmu-miR-195a-5p	Ggta1	NM_001145821	3048	3085
mmu-miR-195a-5p	Ggta1	NM_001308299	3018	3055
mmu-miR-195a-5p	Ggta1	NM_001308300	2982	3019
mmu-miR-195a-5p	Gimap6	NM_153175	1160	1180
mmu-miR-195a-5p	Git1	NM_001004144	3489	3508
mmu-miR-195a-5p	Git2	NM_001347400	4655	4670
mmu-miR-195a-5p	Git2	NM_019834	4501	4516
mmu-miR-195a-5p	Git2	NM_001077360	4414	4429
mmu-miR-195a-5p	Git2	XM_030254527	4446	4461
mmu-miR-195a-5p	Gja8	NM_008123	5136	5155
mmu-miR-195a-5p	Gja8	NM_008123	1973	2009
mmu-miR-195a-5p	Gjb3	NM_008126	1029	1043
mmu-miR-195a-5p	Gjb3	NM_001160012	1307	1328
mmu-miR-195a-5p	Gk	NM_008194	3378	3398
mmu-miR-195a-5p	Glcci1	NM_001286728	2993	3011
mmu-miR-195a-5p	Glcci1	NM_001286729	2990	3008
mmu-miR-195a-5p	Glcci1	NM_133236	3666	3684
mmu-miR-195a-5p	Glce	NM_001368304	2020	2038
mmu-miR-195a-5p	Glce	NM_033320	2111	2129
mmu-miR-195a-5p	Glg1	NM_009149	4608	4622
mmu-miR-195a-5p	Glo1	NM_025374	1427	1448
mmu-miR-195a-5p	Glrx	NM_053108	497	519
mmu-miR-195a-5p	Gls	NM_001081081	2940	2951
mmu-miR-195a-5p	Glt8d2	NM_029102	2037	2056
mmu-miR-195a-5p	Gm10220	NM_001134299	1007	1019
mmu-miR-195a-5p	Gm10471	NM_001177579	2103	2136
mmu-miR-195a-5p	Gm10471	NM_001177579	973	985
mmu-miR-195a-5p	Gm10654	NM_001357655	1644	1677
mmu-miR-195a-5p	Gm10654	NM_001357655	1606	1635
mmu-miR-195a-5p	Gm11541	NM_001007584	1607	1626
mmu-miR-195a-5p	Gm11563	NM_001126320	960	985
mmu-miR-195a-5p	Gm13420	NM_001370923	3009	3028
mmu-miR-195a-5p	Gm13889	NM_001145034	1269	1291
mmu-miR-195a-5p	Gm14326	NM_001282028	811	832
mmu-miR-195a-5p	Gm14391	NM_001177480	871	892
mmu-miR-195a-5p	Gm20604	NM_001142939	3548	3574
mmu-miR-195a-5p	Gm20604	NM_001142939	2002	2021
mmu-miR-195a-5p	Gm21083	NM_001310450	965	977
mmu-miR-195a-5p	Gm21190	NM_001310449	933	945
mmu-miR-195a-5p	Gm21992	NM_001290127	1799	1834
mmu-miR-195a-5p	Gm21992	NM_001290128	1376	1411
mmu-miR-195a-5p	Gm4131	XM_030248250	1194	1205
mmu-miR-195a-5p	Gm45521	NM_001371278	1115	1126
mmu-miR-195a-5p	Gm4841	NM_001034859	1932	1950
mmu-miR-195a-5p	Gm525	NM_001033266	543	567
mmu-miR-195a-5p	Gm5799	XM_017316266	951	970
mmu-miR-195a-5p	Gm6034	NM_001034909	1446	1466
mmu-miR-195a-5p	Gm7995	XM_017316254	968	989
mmu-miR-195a-5p	Gm8267	NM_001162954	966	987
mmu-miR-195a-5p	Gm8369	XM_006527260	912	925
mmu-miR-195a-5p	Gm9	NM_001033234	1526	1548
mmu-miR-195a-5p	Gmds	NM_146041	1264	1282
mmu-miR-195a-5p	Gmpr	NM_025508	1339	1350
mmu-miR-195a-5p	Gmps	NM_001033300	2560	2584
mmu-miR-195a-5p	Gna11	NM_010301	2690	2701
mmu-miR-195a-5p	Gnao1	NM_010308	2495	2515
mmu-miR-195a-5p	Gnao1	NM_010308	1715	1741
mmu-miR-195a-5p	Gnao1	NM_001113384	1944	1965
mmu-miR-195a-5p	Gnaq	NM_008139	2950	2969
mmu-miR-195a-5p	Gnat1	NM_008140	2148	2158
mmu-miR-195a-5p	Gnb1	NM_008142	1505	1542
mmu-miR-195a-5p	Gnb1	NM_001160016	1502	1539
mmu-miR-195a-5p	Gnb1	NM_001160017	1453	1490
mmu-miR-195a-5p	Gnb1	XM_017319977	1517	1554
mmu-miR-195a-5p	Gnb4	NM_001348104	4932	4969
mmu-miR-195a-5p	Gnb4	NM_013531	4685	4722
mmu-miR-195a-5p	Gne	NM_015828	3948	3979
mmu-miR-195a-5p	Gne	NM_001190414	4174	4205
mmu-miR-195a-5p	Gng2	NM_010315	896	914
mmu-miR-195a-5p	Gng2	NM_001038637	748	766
mmu-miR-195a-5p	Gng2	NM_001285908	708	726
mmu-miR-195a-5p	Gng2	NM_001285909	815	833
mmu-miR-195a-5p	Gng2	NM_001285910	855	873
mmu-miR-195a-5p	Gng2	NM_001285911	723	741
mmu-miR-195a-5p	Gng4	NM_010317	1967	1986
mmu-miR-195a-5p	Gng7	NM_010319	912	924
mmu-miR-195a-5p	Gng7	NM_001038655	975	987
mmu-miR-195a-5p	Gnpda1	NM_011937	1061	1073
mmu-miR-195a-5p	Golga1	NM_001290649	2779	2789
mmu-miR-195a-5p	Golga1	NM_029793	2839	2864
mmu-miR-195a-5p	Golga7	NM_020585	1925	1946
mmu-miR-195a-5p	Golga7	NM_001042484	1712	1733
mmu-miR-195a-5p	Golga7b	NM_001141983	2543	2576
mmu-miR-195a-5p	Golga7b	NM_027694	2534	2567
mmu-miR-195a-5p	Golim4	NM_175193	3155	3177
mmu-miR-195a-5p	Golim4	NM_001291069	3239	3261
mmu-miR-195a-5p	Golm1	NM_001035122	2707	2725
mmu-miR-195a-5p	Golm1	NM_027307	2843	2861
mmu-miR-195a-5p	Gon7	NM_001142938	467	485
mmu-miR-195a-5p	Gopc	NM_001199272	3531	3549
mmu-miR-195a-5p	Gopc	NM_053187	3507	3525
mmu-miR-195a-5p	Gorasp2	NM_027352	2160	2178
mmu-miR-195a-5p	Gosr1	NM_016810	931	951
mmu-miR-195a-5p	Gosr1	NM_016810	1923	1962
mmu-miR-195a-5p	Gosr2	NM_019650	1250	1263
mmu-miR-195a-5p	Got2	NM_010325	2242	2276
mmu-miR-195a-5p	Gpa33	NM_021610	1997	2010
mmu-miR-195a-5p	Gpalpp1	NM_026177	5156	5168
mmu-miR-195a-5p	Gpam	NM_001356285	4266	4284
mmu-miR-195a-5p	Gpam	NM_008149	3976	3994
mmu-miR-195a-5p	Gpatch2	NM_001357648	1372	1387
mmu-miR-195a-5p	Gpatch8	NM_001159492	6548	6597
mmu-miR-195a-5p	Gpbp1	NM_001122963	3500	3520
mmu-miR-195a-5p	Gpbp1	NM_028487	3560	3580
mmu-miR-195a-5p	Gpbp1l1	NM_001368177	2977	2993
mmu-miR-195a-5p	Gpbp1l1	NM_029868	3077	3093
mmu-miR-195a-5p	Gpc3	NM_016697	1913	1938
mmu-miR-195a-5p	Gpc6	NM_011821	3548	3561
mmu-miR-195a-5p	Gpc6	NM_001079844	3578	3591
mmu-miR-195a-5p	Gpd2	NM_010274	5435	5452
mmu-miR-195a-5p	Gpd2	NM_001145820	5560	5577
mmu-miR-195a-5p	Gpd2	NM_010274	3859	3871
mmu-miR-195a-5p	Gpd2	NM_001145820	3971	3996
mmu-miR-195a-5p	Gper1	NM_029771	1869	1883
mmu-miR-195a-5p	Gpn1	NM_133756	1398	1448
mmu-miR-195a-5p	Gpr1	NM_146250	1513	1534
mmu-miR-195a-5p	Gpr137	NM_001177361	1501	1521
mmu-miR-195a-5p	Gpr137c	NM_027518	2192	2214
mmu-miR-195a-5p	Gpr139	NM_001024138	2002	2036
mmu-miR-195a-5p	Gpr151	NM_181543	1615	1649
mmu-miR-195a-5p	Gpr161	NM_001310429	4308	4328
mmu-miR-195a-5p	Gpr161	NM_001310430	4372	4392
mmu-miR-195a-5p	Gpr165	NM_029536	2908	2934
mmu-miR-195a-5p	Gpr174	NM_001358747	3641	3660
mmu-miR-195a-5p	Gpr174	NM_001033251	3634	3653
mmu-miR-195a-5p	Gpr174	NM_001177781	3645	3664
mmu-miR-195a-5p	Gpr174	NM_001177782	3389	3408
mmu-miR-195a-5p	Gpr35	NM_022320	2679	2728
mmu-miR-195a-5p	Gpr35	NM_001104529	2443	2492
mmu-miR-195a-5p	Gpr35	NM_001271766	2382	2431
mmu-miR-195a-5p	Gpr63	NM_030733	2002	2038
mmu-miR-195a-5p	Gprc5b	NM_022420	2475	2489
mmu-miR-195a-5p	Gprc5b	NM_022420	2866	2885
mmu-miR-195a-5p	Gprc5c	NM_001110337	2538	2552
mmu-miR-195a-5p	Gramd1b	NM_001357619	6771	6792
mmu-miR-195a-5p	Gramd3	NM_001360917	1651	1673
mmu-miR-195a-5p	Gramd3	NM_026240	1641	1663
mmu-miR-195a-5p	Gramd4	NM_001205353	4290	4300
mmu-miR-195a-5p	Greb1l	NM_001083628	6841	6862
mmu-miR-195a-5p	Grem1	NM_011824	1510	1530
[truncated: 3,714 more rows]
