# Supplementary material for: miR-195-5p Regulates Tight Junctions Expression via Claudin-2 Downregulation in Ulcerative Colitis
Source: Biomedicines. 2022 Apr 16;10(4):919. doi: 10.3390/biomedicines10040919 (PMC9029592; doi:10.3390/biomedicines10040919)
Supplement: Supplementary file 1 [file biomedicines-10-00919-s001.zip › Supplementary Table S3.xlsx]

## Sheet: Pathway Ranking Summary (Mus Mu
CATEGORY	TERM	TERM_ID	URL	TOTAL_GENES_OF_THE_TERM	UNION_TARGETS_IN_THE_TERM	MIRS_IN_THE_TERM	SCORE
KEGG	PATHWAYS_IN_CANCER	5200	http://www.kegg.jp/kegg-bin/show_pathway?mmu05200+mmu:109880+mmu:110157+mmu:110279+mmu:112406+mmu:112407+mmu:12006+mmu:12043+mmu:12048+mmu:12156+mmu:12394+mmu:12395+mmu:12402+mmu:12443+mmu:12447+mmu:12929+mmu:13017+mmu:13176+mmu:13542+mmu:13543+mmu:13557+mmu:13819+mmu:14083+mmu:14165+mmu:14178+mmu:14182+mmu:14183+mmu:14184+mmu:14268+mmu:14366+mmu:14367+mmu:15245+mmu:16000+mmu:16001+mmu:170758+mmu…	323	80	11	2345
KEGG	FOCAL_ADHESION	4510	http://www.kegg.jp/kegg-bin/show_pathway?mmu04510+mmu:104099+mmu:107589+mmu:107746+mmu:109880+mmu:110157+mmu:11855+mmu:12043+mmu:12390+mmu:12443+mmu:12444+mmu:12445+mmu:12824+mmu:12831+mmu:12843+mmu:12929+mmu:13367+mmu:14083+mmu:14268+mmu:16000+mmu:16001+mmu:16404+mmu:16542+mmu:170758+mmu:17295+mmu:18479+mmu:18595+mmu:18607+mmu:18708+mmu:18710+mmu:18751+mmu:19045+mmu:19211+mmu:19699+mmu:20662+mmu…	197	51	10	1804
KEGG	MAPK_SIGNALING_PATHWAY	4010	http://www.kegg.jp/kegg-bin/show_pathway?mmu04010+mmu:109880+mmu:110157+mmu:110651+mmu:12064+mmu:12290+mmu:12297+mmu:12298+mmu:12531+mmu:12929+mmu:13537+mmu:14165+mmu:14178+mmu:14182+mmu:14183+mmu:14184+mmu:14673+mmu:170758+mmu:17187+mmu:17260+mmu:17346+mmu:17347+mmu:18015+mmu:18099+mmu:18176+mmu:18479+mmu:18595+mmu:18747+mmu:18749+mmu:18751+mmu:19042+mmu:19056+mmu:19058+mmu:19279+mmu:20111+mmu:2…	271	67	11	1668
KEGG	NEUROTROPHIN_SIGNALING_PATHWAY	4722	http://www.kegg.jp/kegg-bin/show_pathway?mmu04722+mmu:107746+mmu:108960+mmu:109880+mmu:110157+mmu:110651+mmu:12043+mmu:12064+mmu:12313+mmu:12325+mmu:12929+mmu:16370+mmu:16923+mmu:18176+mmu:18708+mmu:18710+mmu:192662+mmu:20111+mmu:20399+mmu:20661+mmu:20662+mmu:215449+mmu:22034+mmu:22627+mmu:22629+mmu:22630+mmu:228026+mmu:23797+mmu:26395+mmu:26406+mmu:26416+mmu:26417+mmu:26420+mmu:29857+mmu:327826+…	131	39	7	1609
KEGG	PROSTATE_CANCER	5215	http://www.kegg.jp/kegg-bin/show_pathway?mmu05215+mmu:109880+mmu:110157+mmu:12043+mmu:12443+mmu:12447+mmu:12912+mmu:13557+mmu:14182+mmu:14183+mmu:16000+mmu:16001+mmu:18176+mmu:18595+mmu:18607+mmu:18708+mmu:18710+mmu:19211+mmu:19645+mmu:20662+mmu:21414+mmu:22027+mmu:23797+mmu:242705+mmu:26395+mmu:26417+mmu:328572+mmu:56458+mmu:56637+mmu:56717	89	29	9	1555
KEGG	WNT_SIGNALING_PATHWAY	4310	http://www.kegg.jp/kegg-bin/show_pathway?mmu04310+mmu:103583+mmu:12006+mmu:12234+mmu:12325+mmu:12443+mmu:12444+mmu:12445+mmu:12995+mmu:13017+mmu:13542+mmu:13543+mmu:14283+mmu:14366+mmu:14367+mmu:16974+mmu:170758+mmu:17126+mmu:17127+mmu:18021+mmu:18099+mmu:18747+mmu:18749+mmu:18751+mmu:19052+mmu:19056+mmu:19058+mmu:20437+mmu:20438+mmu:208846+mmu:21414+mmu:22416+mmu:22421+mmu:26420+mmu:26931+mmu:26…	153	43	10	1545
KEGG	MTOR_SIGNALING_PATHWAY	4150	http://www.kegg.jp/kegg-bin/show_pathway?mmu04150+mmu:105787+mmu:109880+mmu:110651+mmu:12283+mmu:13684+mmu:13685+mmu:16000+mmu:18607+mmu:18708+mmu:18710+mmu:20111+mmu:22339+mmu:23797+mmu:26417+mmu:29869+mmu:56716+mmu:56717+mmu:67071+mmu:71742+mmu:72508+mmu:74747+mmu:75705+mmu:78757	53	23	9	1478
KEGG	INSULIN_SIGNALING_PATHWAY	4910	http://www.kegg.jp/kegg-bin/show_pathway?mmu04910+mmu:104215+mmu:105787+mmu:106628+mmu:107746+mmu:108097+mmu:109880+mmu:110157+mmu:12313+mmu:12402+mmu:12929+mmu:13684+mmu:13685+mmu:140491+mmu:14252+mmu:15277+mmu:16331+mmu:16337+mmu:16370+mmu:17346+mmu:17347+mmu:18176+mmu:18607+mmu:18708+mmu:18710+mmu:18747+mmu:18749+mmu:19045+mmu:19084+mmu:19087+mmu:19246+mmu:19268+mmu:20411+mmu:20662+mmu:208650+…	137	44	10	1478
KEGG	GLIOMA	5214	http://www.kegg.jp/kegg-bin/show_pathway?mmu05214+mmu:109880+mmu:110157+mmu:12313+mmu:12325+mmu:12443+mmu:13557+mmu:16000+mmu:16001+mmu:18176+mmu:18595+mmu:18708+mmu:18710+mmu:18751+mmu:19211+mmu:19645+mmu:20662+mmu:23797+mmu:242705+mmu:26395+mmu:26417+mmu:56717	65	21	9	1354
KEGG	COLORECTAL_CANCER	5210	http://www.kegg.jp/kegg-bin/show_pathway?mmu05210+mmu:109880+mmu:110157+mmu:12006+mmu:12043+mmu:12443+mmu:13176+mmu:170758+mmu:17126+mmu:17127+mmu:18708+mmu:18710+mmu:21414+mmu:21812+mmu:23797+mmu:26395+mmu:26417+mmu:26420+mmu:56637+mmu:72993	65	19	8	1331
KEGG	OOCYTE_MEIOSIS	4114	http://www.kegg.jp/kegg-bin/show_pathway?mmu04114+mmu:103583+mmu:110651+mmu:11512+mmu:11513+mmu:12234+mmu:12313+mmu:12325+mmu:12447+mmu:16000+mmu:16001+mmu:16438+mmu:18747+mmu:18749+mmu:19045+mmu:19052+mmu:19056+mmu:19058+mmu:20111+mmu:217232+mmu:22627+mmu:22629+mmu:22630+mmu:26395+mmu:26417+mmu:26931+mmu:26932+mmu:29857+mmu:432530+mmu:51792+mmu:67071+mmu:73699	112	31	10	1329
KEGG	PROGESTERONE-MEDIATED_OOCYTE_MATURATION	4914	http://www.kegg.jp/kegg-bin/show_pathway?mmu04914+mmu:109880+mmu:110157+mmu:110651+mmu:11512+mmu:11513+mmu:12530+mmu:12531+mmu:14677+mmu:14678+mmu:14679+mmu:16000+mmu:16001+mmu:18708+mmu:18710+mmu:18747+mmu:18749+mmu:20111+mmu:217232+mmu:23797+mmu:26395+mmu:26416+mmu:26417+mmu:26420+mmu:29857+mmu:432530+mmu:67071	87	26	9	1301
BIOCARTA	BIOCARTA_MAPK_PATHWAY		http://software.broadinstitute.org/gsea/msigdb/cards/BIOCARTA_MAPK_PATHWAY	87	30	9	1274
KEGG	RENAL_CELL_CARCINOMA	5211	http://www.kegg.jp/kegg-bin/show_pathway?mmu05211+mmu:107746+mmu:109880+mmu:110157+mmu:112406+mmu:112407+mmu:12929+mmu:13819+mmu:17295+mmu:18176+mmu:18479+mmu:18708+mmu:18710+mmu:20525+mmu:20662+mmu:215449+mmu:22339+mmu:23797+mmu:23871+mmu:241656+mmu:26395+mmu:26417+mmu:328572+mmu:71745	71	23	7	1229
KEGG	MELANOMA	5218	http://www.kegg.jp/kegg-bin/show_pathway?mmu05218+mmu:109880+mmu:110157+mmu:12443+mmu:13557+mmu:14165+mmu:14178+mmu:14182+mmu:16000+mmu:16001+mmu:17295+mmu:18176+mmu:18595+mmu:18708+mmu:18710+mmu:19211+mmu:19645+mmu:23797+mmu:242705+mmu:26395+mmu:26417+mmu:56636	71	21	10	1212
KEGG	TGF-BETA_SIGNALING_PATHWAY	4350	http://www.kegg.jp/kegg-bin/show_pathway?mmu04350+mmu:11480+mmu:12156+mmu:12166+mmu:15904+mmu:16324+mmu:17125+mmu:17126+mmu:17127+mmu:17129+mmu:17131+mmu:19052+mmu:19650+mmu:19651+mmu:20683+mmu:21812+mmu:21825+mmu:21926+mmu:26417+mmu:269275+mmu:328572+mmu:51792+mmu:72508+mmu:73699+mmu:75788	85	24	9	1195
KEGG	AXON_GUIDANCE	4360	http://www.kegg.jp/kegg-bin/show_pathway?mmu04360+mmu:12632+mmu:13176+mmu:13636+mmu:13638+mmu:13640+mmu:13641+mmu:13643+mmu:13838+mmu:13841+mmu:13842+mmu:14083+mmu:14677+mmu:14678+mmu:14679+mmu:170758+mmu:17295+mmu:18021+mmu:18176+mmu:18479+mmu:18845+mmu:19056+mmu:19058+mmu:20315+mmu:20346+mmu:20352+mmu:20353+mmu:20354+mmu:20355+mmu:214968+mmu:218397+mmu:22253+mmu:231148+mmu:241656+mmu:259302+mmu…	131	38	10	1189
KEGG	ERBB_SIGNALING_PATHWAY	4012	http://www.kegg.jp/kegg-bin/show_pathway?mmu04012+mmu:109880+mmu:110157+mmu:11352+mmu:12325+mmu:12402+mmu:12929+mmu:13685+mmu:13874+mmu:14083+mmu:18176+mmu:18479+mmu:18708+mmu:18710+mmu:18751+mmu:20662+mmu:208650+mmu:23797+mmu:241656+mmu:26395+mmu:26398+mmu:26417+mmu:26420+mmu:56637+mmu:56717+mmu:72508	87	25	9	1187
KEGG	CHRONIC_MYELOID_LEUKEMIA	5220	http://www.kegg.jp/kegg-bin/show_pathway?mmu05220+mmu:109880+mmu:110157+mmu:110279+mmu:12048+mmu:12394+mmu:12402+mmu:12443+mmu:12929+mmu:13017+mmu:13557+mmu:17127+mmu:18176+mmu:18708+mmu:18710+mmu:19645+mmu:20662+mmu:208650+mmu:21812+mmu:23797+mmu:242705+mmu:26395+mmu:26417	73	22	8	1157
KEGG	PANCREATIC_CANCER	5212	http://www.kegg.jp/kegg-bin/show_pathway?mmu05212+mmu:109880+mmu:110157+mmu:12048+mmu:12443+mmu:13557+mmu:170758+mmu:17126+mmu:17127+mmu:18708+mmu:18710+mmu:19645+mmu:20848+mmu:21812+mmu:22339+mmu:23797+mmu:242705+mmu:26395+mmu:26417+mmu:26420+mmu:56044	70	20	8	1122
KEGG	NON-SMALL_CELL_LUNG_CANCER	5223	http://www.kegg.jp/kegg-bin/show_pathway?mmu05223+mmu:109880+mmu:110157+mmu:12443+mmu:13557+mmu:18176+mmu:18607+mmu:18708+mmu:18710+mmu:18751+mmu:19645+mmu:20662+mmu:218772+mmu:23797+mmu:242705+mmu:26395+mmu:26417+mmu:54354+mmu:56289+mmu:56484+mmu:58231	54	20	8	1118
KEGG	REGULATION_OF_ACTIN_CYTOSKELETON	4810	http://www.kegg.jp/kegg-bin/show_pathway?mmu04810+mmu:104099+mmu:105855+mmu:107589+mmu:108083+mmu:108100+mmu:109880+mmu:110157+mmu:12632+mmu:12929+mmu:13367+mmu:13800+mmu:14083+mmu:14165+mmu:14178+mmu:14182+mmu:14183+mmu:14184+mmu:14268+mmu:14673+mmu:16404+mmu:16801+mmu:170758+mmu:17698+mmu:18176+mmu:18479+mmu:18595+mmu:18645+mmu:18708+mmu:18710+mmu:18711+mmu:19045+mmu:19684+mmu:20662+mmu:213119+…	215	47	10	1113
BIOCARTA	BIOCARTA_NFAT_PATHWAY		http://software.broadinstitute.org/gsea/msigdb/cards/BIOCARTA_NFAT_PATHWAY	54	18	8	1076
KEGG	T_CELL_RECEPTOR_SIGNALING_PATHWAY	4660	http://www.kegg.jp/kegg-bin/show_pathway?mmu04660+mmu:110157+mmu:12402+mmu:12477+mmu:12487+mmu:18021+mmu:18176+mmu:18479+mmu:18708+mmu:18710+mmu:18761+mmu:19056+mmu:19058+mmu:20662+mmu:208650+mmu:21926+mmu:22325+mmu:228026+mmu:23797+mmu:241656+mmu:26395+mmu:26410+mmu:26416+mmu:26417+mmu:26420+mmu:29857+mmu:54446+mmu:56637	109	27	9	1070
KEGG	ENDOMETRIAL_CANCER	5213	http://www.kegg.jp/kegg-bin/show_pathway?mmu05213+mmu:109880+mmu:110157+mmu:12006+mmu:12443+mmu:18176+mmu:18607+mmu:18708+mmu:18710+mmu:19211+mmu:20662+mmu:21414+mmu:23797+mmu:26395+mmu:26417+mmu:56484+mmu:56637	52	16	8	1063
KEGG	ADHERENS_JUNCTION	4520	http://www.kegg.jp/kegg-bin/show_pathway?mmu04520+mmu:108100+mmu:12388+mmu:12995+mmu:14182+mmu:16001+mmu:16337+mmu:170758+mmu:17126+mmu:17127+mmu:17295+mmu:18099+mmu:19246+mmu:19268+mmu:19271+mmu:20411+mmu:20583+mmu:21414+mmu:21812+mmu:22612+mmu:26417+mmu:328572+mmu:58235+mmu:58998+mmu:73178+mmu:93742	74	25	9	1040
BIOCARTA	BIOCARTA_BAD_PATHWAY		http://software.broadinstitute.org/gsea/msigdb/cards/BIOCARTA_BAD_PATHWAY	26	12	7	1013
KEGG	ACUTE_MYELOID_LEUKEMIA	5221	http://www.kegg.jp/kegg-bin/show_pathway?mmu05221+mmu:109880+mmu:110157+mmu:12394+mmu:12395+mmu:12443+mmu:13685+mmu:18176+mmu:18708+mmu:18710+mmu:18712+mmu:20662+mmu:20848+mmu:21414+mmu:23797+mmu:26395+mmu:26417+mmu:56717+mmu:72508	57	18	9	1006
KEGG	MELANOGENESIS	4916	http://www.kegg.jp/kegg-bin/show_pathway?mmu04916+mmu:110157+mmu:11512+mmu:11513+mmu:12313+mmu:12325+mmu:12912+mmu:13542+mmu:13543+mmu:13614+mmu:14366+mmu:14367+mmu:14677+mmu:14678+mmu:14679+mmu:14682+mmu:17311+mmu:18176+mmu:18747+mmu:18749+mmu:18751+mmu:21414+mmu:22416+mmu:22421+mmu:26395+mmu:26417+mmu:328572+mmu:432530+mmu:56637	100	28	10	1000
KEGG	CELL_CYCLE	4110	http://www.kegg.jp/kegg-bin/show_pathway?mmu04110+mmu:12443+mmu:12444+mmu:12445+mmu:12447+mmu:12530+mmu:12531+mmu:12649+mmu:13557+mmu:17126+mmu:17127+mmu:18393+mmu:19645+mmu:19650+mmu:19651+mmu:211586+mmu:217232+mmu:218294+mmu:22390+mmu:22627+mmu:22629+mmu:22630+mmu:23834+mmu:242705+mmu:26428+mmu:328572+mmu:56637	125	26	8	0.995
BIOCARTA	BIOCARTA_ERK_PATHWAY		http://software.broadinstitute.org/gsea/msigdb/cards/BIOCARTA_ERK_PATHWAY	28	13	7	0.992
BIOCARTA	BIOCARTA_GPCR_PATHWAY		http://software.broadinstitute.org/gsea/msigdb/cards/BIOCARTA_GPCR_PATHWAY	35	15	8	0.971
KEGG	LONG-TERM_POTENTIATION	4720	http://www.kegg.jp/kegg-bin/show_pathway?mmu04720+mmu:109880+mmu:110157+mmu:110651+mmu:12313+mmu:12325+mmu:14682+mmu:14810+mmu:16438+mmu:18176+mmu:18747+mmu:18749+mmu:18751+mmu:19045+mmu:19056+mmu:19058+mmu:20111+mmu:215449+mmu:26395+mmu:26417+mmu:328572+mmu:432530+mmu:67071	69	22	9	0.913
KEGG	LONG-TERM_DEPRESSION	4730	http://www.kegg.jp/kegg-bin/show_pathway?mmu04730+mmu:109880+mmu:110157+mmu:14673+mmu:14677+mmu:14678+mmu:14679+mmu:14682+mmu:16000+mmu:16001+mmu:16438+mmu:18176+mmu:18751+mmu:19052+mmu:19091+mmu:26395+mmu:26417+mmu:51792+mmu:53623+mmu:73699	72	19	8	0.9
KEGG	B_CELL_RECEPTOR_SIGNALING_PATHWAY	4662	http://www.kegg.jp/kegg-bin/show_pathway?mmu04662+mmu:110157+mmu:16331+mmu:170758+mmu:18021+mmu:18176+mmu:18708+mmu:18710+mmu:18751+mmu:19056+mmu:19058+mmu:20662+mmu:22325+mmu:23797+mmu:240168+mmu:26395+mmu:26417+mmu:54446+mmu:56637	76	18	8	0.89
KEGG	CHAGAS_DISEASE	5142	http://www.kegg.jp/kegg-bin/show_pathway?mmu05142+mmu:14677+mmu:14678+mmu:14679+mmu:14680+mmu:14682+mmu:17126+mmu:17127+mmu:18708+mmu:18710+mmu:19052+mmu:21812+mmu:21926+mmu:22034+mmu:23797+mmu:26398+mmu:26416+mmu:26417+mmu:26420+mmu:29857+mmu:432530+mmu:51792+mmu:71978+mmu:73699	102	23	8	0.872
KEGG	CHEMOKINE_SIGNALING_PATHWAY	4062	http://www.kegg.jp/kegg-bin/show_pathway?mmu04062+mmu:109880+mmu:110157+mmu:110355+mmu:11512+mmu:11513+mmu:12929+mmu:14083+mmu:14677+mmu:14678+mmu:14679+mmu:14706+mmu:18176+mmu:18479+mmu:18708+mmu:18710+mmu:18747+mmu:18749+mmu:18751+mmu:20299+mmu:20312+mmu:20315+mmu:20662+mmu:20848+mmu:215449+mmu:21844+mmu:22325+mmu:23797+mmu:26395+mmu:26417+mmu:432530+mmu:56484+mmu:56637+mmu:606496+mmu:73178+mmu…	187	35	9	0.842
KEGG	BLADDER_CANCER	5219	http://www.kegg.jp/kegg-bin/show_pathway?mmu05219+mmu:109880+mmu:110157+mmu:12443+mmu:13557+mmu:14184+mmu:18176+mmu:19645+mmu:21825+mmu:22339+mmu:242705+mmu:26395+mmu:26417+mmu:56289+mmu:73086	42	14	8	0.837
BIOCARTA	BIOCARTA_HDAC_PATHWAY		http://software.broadinstitute.org/gsea/msigdb/cards/BIOCARTA_HDAC_PATHWAY	30	11	8	0.807
BIOCARTA	BIOCARTA_CHREBP2_PATHWAY		http://software.broadinstitute.org/gsea/msigdb/cards/BIOCARTA_CHREBP2_PATHWAY	44	15	7	0.806
KEGG	VEGF_SIGNALING_PATHWAY	4370	http://www.kegg.jp/kegg-bin/show_pathway?mmu04370+mmu:110157+mmu:14083+mmu:16542+mmu:170758+mmu:18021+mmu:18176+mmu:18708+mmu:18710+mmu:18751+mmu:19056+mmu:19058+mmu:22339+mmu:23797+mmu:26395+mmu:26416+mmu:26417+mmu:27371+mmu:29857+mmu:54446	76	19	7	0.797
BIOCARTA	BIOCARTA_CREB_PATHWAY		http://software.broadinstitute.org/gsea/msigdb/cards/BIOCARTA_CREB_PATHWAY	27	13	8	0.781
KEGG	SALIVARY_SECRETION	4970	http://www.kegg.jp/kegg-bin/show_pathway?mmu04970+mmu:11512+mmu:11513+mmu:11555+mmu:11931+mmu:11941+mmu:12313+mmu:14682+mmu:16438+mmu:16534+mmu:18747+mmu:18749+mmu:18751+mmu:19091+mmu:20192+mmu:20496+mmu:22318+mmu:432530+mmu:67821+mmu:67972	77	19	8	0.78
KEGG	ENDOCYTOSIS	4144	http://www.kegg.jp/kegg-bin/show_pathway?mmu04144+mmu:106952+mmu:107305+mmu:107568+mmu:110355+mmu:11555+mmu:11771+mmu:12390+mmu:12402+mmu:14183+mmu:14184+mmu:16001+mmu:16542+mmu:17126+mmu:17127+mmu:17131+mmu:17295+mmu:18595+mmu:19713+mmu:20404+mmu:20479+mmu:208650+mmu:216238+mmu:216963+mmu:21812+mmu:22034+mmu:245666+mmu:56324+mmu:67588+mmu:71770+mmu:72543+mmu:72685+mmu:74002+mmu:74998+mmu:75788+m…	219	36	9	0.768
KEGG	HEDGEHOG_SIGNALING_PATHWAY	4340	http://www.kegg.jp/kegg-bin/show_pathway?mmu04340+mmu:103583+mmu:12156+mmu:12234+mmu:14725+mmu:15245+mmu:16147+mmu:18747+mmu:18749+mmu:19206+mmu:214897+mmu:22416+mmu:22421+mmu:56637	54	13	9	0.768
KEGG	GAP_JUNCTION	4540	http://www.kegg.jp/kegg-bin/show_pathway?mmu04540+mmu:110157+mmu:11512+mmu:11513+mmu:14609+mmu:14677+mmu:14678+mmu:14679+mmu:14682+mmu:15560+mmu:16438+mmu:18176+mmu:18595+mmu:18747+mmu:18749+mmu:18751+mmu:19091+mmu:20662+mmu:22142+mmu:26395+mmu:26417+mmu:432530	88	21	9	0.742
KEGG	FC_GAMMA_R-MEDIATED_PHAGOCYTOSIS	4666	http://www.kegg.jp/kegg-bin/show_pathway?mmu04666+mmu:110157+mmu:12632+mmu:12929+mmu:16331+mmu:17909+mmu:18479+mmu:18708+mmu:18710+mmu:18751+mmu:19012+mmu:218038+mmu:22325+mmu:23797+mmu:26395+mmu:26417+mmu:67916+mmu:72508+mmu:73178	90	18	6	0.713
KEGG	GNRH_SIGNALING_PATHWAY	4912	http://www.kegg.jp/kegg-bin/show_pathway?mmu04912+mmu:110157+mmu:11512+mmu:11513+mmu:12313+mmu:12325+mmu:14682+mmu:16438+mmu:18176+mmu:18747+mmu:18749+mmu:18751+mmu:20662+mmu:26395+mmu:26398+mmu:26406+mmu:26407+mmu:26416+mmu:26417+mmu:26420+mmu:29857+mmu:432530	99	21	8	0.703
KEGG	HEPATITIS_C	5160	http://www.kegg.jp/kegg-bin/show_pathway?mmu05160+mmu:109880+mmu:110157+mmu:12738+mmu:18176+mmu:18260+mmu:18708+mmu:18710+mmu:19052+mmu:19192+mmu:20662+mmu:20848+mmu:21926+mmu:22031+mmu:22034+mmu:228026+mmu:23797+mmu:26416+mmu:26417+mmu:26420+mmu:29857+mmu:51792+mmu:56469+mmu:56637+mmu:71978+mmu:73699	137	25	8	0.691
BIOCARTA	BIOCARTA_GH_PATHWAY		http://software.broadinstitute.org/gsea/msigdb/cards/BIOCARTA_GH_PATHWAY	28	10	6	0.683
BIOCARTA	BIOCARTA_PYK2_PATHWAY		http://software.broadinstitute.org/gsea/msigdb/cards/BIOCARTA_PYK2_PATHWAY	29	11	7	0.679
BIOCARTA	BIOCARTA_PPARA_PATHWAY		http://software.broadinstitute.org/gsea/msigdb/cards/BIOCARTA_PPARA_PATHWAY	58	15	9	0.677
KEGG	SMALL_CELL_LUNG_CANCER	5222	http://www.kegg.jp/kegg-bin/show_pathway?mmu05222+mmu:12043+mmu:12048+mmu:12443+mmu:12447+mmu:13557+mmu:14083+mmu:14268+mmu:17187+mmu:18708+mmu:18710+mmu:19211+mmu:19645+mmu:218772+mmu:22031+mmu:22034+mmu:226519+mmu:23797+mmu:242705+mmu:56469	85	19	9	0.671
BIOCARTA	BIOCARTA_AT1R_PATHWAY		http://software.broadinstitute.org/gsea/msigdb/cards/BIOCARTA_AT1R_PATHWAY	34	13	7	0.664
BIOCARTA	BIOCARTA_PDGF_PATHWAY		http://software.broadinstitute.org/gsea/msigdb/cards/BIOCARTA_PDGF_PATHWAY	32	12	7	0.659
KEGG	GASTRIC_ACID_SECRETION	4971	http://www.kegg.jp/kegg-bin/show_pathway?mmu04971+mmu:107589+mmu:11512+mmu:11513+mmu:11931+mmu:12313+mmu:12325+mmu:12638+mmu:14677+mmu:14678+mmu:14679+mmu:14682+mmu:16438+mmu:16518+mmu:18747+mmu:18749+mmu:18751+mmu:432530+mmu:67821	73	18	8	0.655
KEGG	UBIQUITIN_MEDIATED_PROTEOLYSIS	4120	http://www.kegg.jp/kegg-bin/show_pathway?mmu04120+mmu:103583+mmu:107568+mmu:109161+mmu:12211+mmu:12234+mmu:12402+mmu:140630+mmu:17237+mmu:20437+mmu:20438+mmu:208650+mmu:217232+mmu:22034+mmu:22195+mmu:22209+mmu:231380+mmu:246710+mmu:50754+mmu:56228+mmu:56469+mmu:63958+mmu:66799+mmu:67128+mmu:67615+mmu:70790+mmu:71745+mmu:74126+mmu:75788	138	28	10	0.654
BIOCARTA	BIOCARTA_ALK_PATHWAY		http://software.broadinstitute.org/gsea/msigdb/cards/BIOCARTA_ALK_PATHWAY	37	9	7	0.645
KEGG	FC_EPSILON_RI_SIGNALING_PATHWAY	4664	http://www.kegg.jp/kegg-bin/show_pathway?mmu04664+mmu:110157+mmu:16331+mmu:170758+mmu:18176+mmu:18708+mmu:18710+mmu:18751+mmu:20662+mmu:21926+mmu:22325+mmu:228026+mmu:23797+mmu:26395+mmu:26398+mmu:26416+mmu:26417+mmu:26420+mmu:29857	80	18	7	0.632
KEGG	JAK-STAT_SIGNALING_PATHWAY	4630	http://www.kegg.jp/kegg-bin/show_pathway?mmu04630+mmu:114715+mmu:12048+mmu:12402+mmu:12443+mmu:12444+mmu:12445+mmu:12804+mmu:14600+mmu:16154+mmu:16164+mmu:16168+mmu:16194+mmu:16195+mmu:16197+mmu:16878+mmu:16880+mmu:18708+mmu:18710+mmu:18712+mmu:192157+mmu:20662+mmu:20848+mmu:208650+mmu:23797+mmu:24066+mmu:328572+mmu:56324+mmu:56469	153	28	9	0.62
KEGG	BASAL_CELL_CARCINOMA	5217	http://www.kegg.jp/kegg-bin/show_pathway?mmu05217+mmu:12006+mmu:12156+mmu:13542+mmu:13543+mmu:14366+mmu:14367+mmu:15245+mmu:19206+mmu:21414+mmu:22416+mmu:22421+mmu:56637	55	12	10	0.619
BIOCARTA	BIOCARTA_MET_PATHWAY		http://software.broadinstitute.org/gsea/msigdb/cards/BIOCARTA_MET_PATHWAY	37	14	7	0.614
KEGG	CALCIUM_SIGNALING_PATHWAY	4020	http://www.kegg.jp/kegg-bin/show_pathway?mmu04020+mmu:107589+mmu:110891+mmu:11513+mmu:11555+mmu:11941+mmu:12290+mmu:12313+mmu:12325+mmu:14680+mmu:14682+mmu:14810+mmu:15560+mmu:15562+mmu:16438+mmu:18595+mmu:18747+mmu:18749+mmu:18751+mmu:19056+mmu:19058+mmu:20192+mmu:20541+mmu:22333+mmu:432530+mmu:67972	178	25	9	0.597
KEGG	TOXOPLASMOSIS	5145	http://www.kegg.jp/kegg-bin/show_pathway?mmu05145+mmu:105675+mmu:12043+mmu:12048+mmu:14677+mmu:14678+mmu:14679+mmu:16154+mmu:18708+mmu:18710+mmu:20848+mmu:21926+mmu:21939+mmu:22034+mmu:226519+mmu:228026+mmu:23797+mmu:26416+mmu:26417+mmu:26420+mmu:29857+mmu:68652	128	21	9	0.587
BIOCARTA	BIOCARTA_KERATINOCYTE_PATHWAY		http://software.broadinstitute.org/gsea/msigdb/cards/BIOCARTA_KERATINOCYTE_PATHWAY	46	12	8	0.584
BIOCARTA	BIOCARTA_EGF_PATHWAY		http://software.broadinstitute.org/gsea/msigdb/cards/BIOCARTA_EGF_PATHWAY	31	11	6	0.577
KEGG	P53_SIGNALING_PATHWAY	4115	http://www.kegg.jp/kegg-bin/show_pathway?mmu04115+mmu:107831+mmu:12443+mmu:12444+mmu:12445+mmu:12447+mmu:12649+mmu:13663+mmu:140742+mmu:16000+mmu:170770+mmu:19211+mmu:20437+mmu:20438+mmu:21825+mmu:22401+mmu:53892+mmu:58801+mmu:66940	69	18	7	0.577
KEGG	ALDOSTERONE-REGULATED_SODIUM_REABSORPTION	4960	http://www.kegg.jp/kegg-bin/show_pathway?mmu04960+mmu:11931+mmu:16000+mmu:16337+mmu:16370+mmu:18607+mmu:18708+mmu:18710+mmu:18751+mmu:20276+mmu:20393+mmu:26417+mmu:67821	44	12	6	0.568
BIOCARTA	BIOCARTA_FCER1_PATHWAY		http://software.broadinstitute.org/gsea/msigdb/cards/BIOCARTA_FCER1_PATHWAY	39	10	4	0.564
KEGG	DILATED_CARDIOMYOPATHY	5414	http://www.kegg.jp/kegg-bin/show_pathway?mmu05414+mmu:104099+mmu:11512+mmu:11513+mmu:12297+mmu:12298+mmu:16000+mmu:16404+mmu:17868+mmu:18747+mmu:18749+mmu:20541+mmu:213119+mmu:21926+mmu:22003+mmu:22004+mmu:22138+mmu:241226+mmu:320910+mmu:432530	89	19	9	0.563
KEGG	ADIPOCYTOKINE_SIGNALING_PATHWAY	4920	http://www.kegg.jp/kegg-bin/show_pathway?mmu04920+mmu:105787+mmu:108097+mmu:14081+mmu:16370+mmu:18761+mmu:20525+mmu:207565+mmu:20848+mmu:21926+mmu:23797+mmu:26420+mmu:50790+mmu:56717+mmu:74205	68	14	8	0.556
BIOCARTA	BIOCARTA_CARM_ER_PATHWAY		http://software.broadinstitute.org/gsea/msigdb/cards/BIOCARTA_CARM_ER_PATHWAY	35	10	7	0.547
KEGG	TIGHT_JUNCTION	4530	http://www.kegg.jp/kegg-bin/show_pathway?mmu04530+mmu:12361+mmu:12738+mmu:12995+mmu:13823+mmu:14677+mmu:14678+mmu:14679+mmu:14924+mmu:18176+mmu:18260+mmu:18751+mmu:18761+mmu:19052+mmu:19211+mmu:192195+mmu:217325+mmu:22612+mmu:23797+mmu:269587+mmu:51792+mmu:66922+mmu:71978+mmu:73699+mmu:74094+mmu:75723+mmu:77579+mmu:93742	135	27	7	0.541
KEGG	CYTOKINE-CYTOKINE_RECEPTOR_INTERACTION	4060	http://www.kegg.jp/kegg-bin/show_pathway?mmu04060+mmu:11479+mmu:11480+mmu:12156+mmu:12166+mmu:12804+mmu:12977+mmu:13607+mmu:140806+mmu:14600+mmu:16154+mmu:16164+mmu:16168+mmu:16194+mmu:16195+mmu:16197+mmu:16324+mmu:16542+mmu:16878+mmu:16880+mmu:17295+mmu:17311+mmu:18595+mmu:20299+mmu:20312+mmu:20315+mmu:21812+mmu:21926+mmu:21939+mmu:22164+mmu:22339+mmu:29820	262	31	10	0.537
KEGG	PHOSPHATIDYLINOSITOL_SIGNALING_SYSTEM	4070	http://www.kegg.jp/kegg-bin/show_pathway?mmu04070+mmu:104015+mmu:107650+mmu:108083+mmu:110911+mmu:12313+mmu:16330+mmu:16331+mmu:16438+mmu:18708+mmu:18710+mmu:18711+mmu:18751+mmu:19211+mmu:20975+mmu:67073+mmu:75678	78	16	7	0.524
BIOCARTA	BIOCARTA_BCR_PATHWAY		http://software.broadinstitute.org/gsea/msigdb/cards/BIOCARTA_BCR_PATHWAY	35	9	6	0.522
BIOCARTA	BIOCARTA_TCR_PATHWAY		http://software.broadinstitute.org/gsea/msigdb/cards/BIOCARTA_TCR_PATHWAY	47	11	4	0.521
KEGG	PROTEIN_PROCESSING_IN_ENDOPLASMIC_RETICULUM	4141	http://www.kegg.jp/kegg-bin/show_pathway?mmu04141+mmu:110616+mmu:116891+mmu:12018+mmu:12043+mmu:140740+mmu:17156+mmu:18415+mmu:192193+mmu:19359+mmu:20224+mmu:20338+mmu:22027+mmu:226418+mmu:227619+mmu:23802+mmu:26420+mmu:270669+mmu:50907+mmu:56085+mmu:56228+mmu:63958+mmu:66967+mmu:67128+mmu:67819+mmu:69276+mmu:71853+mmu:72265+mmu:74126+mmu:77371	167	29	8	0.506
BIOCARTA	BIOCARTA_GSK3_PATHWAY		http://software.broadinstitute.org/gsea/msigdb/cards/BIOCARTA_GSK3_PATHWAY	27	8	7	0.506
KEGG	THYROID_CANCER	5216	http://www.kegg.jp/kegg-bin/show_pathway?mmu05216+mmu:109880+mmu:12443+mmu:18176+mmu:19713+mmu:21414+mmu:26395+mmu:26417+mmu:76551	30	8	6	0.498
KEGG	HYPERTROPHIC_CARDIOMYOPATHY_(HCM)	5410	http://www.kegg.jp/kegg-bin/show_pathway?mmu05410+mmu:104099+mmu:105787+mmu:108097+mmu:12297+mmu:12298+mmu:13614+mmu:16000+mmu:16404+mmu:17868+mmu:20541+mmu:213119+mmu:21926+mmu:22003+mmu:22004+mmu:22138+mmu:241226+mmu:320910	87	17	9	0.493
BIOCARTA	BIOCARTA_G1_PATHWAY		http://software.broadinstitute.org/gsea/msigdb/cards/BIOCARTA_G1_PATHWAY	28	6	6	0.493
BIOCARTA	BIOCARTA_BIOPEPTIDES_PATHWAY		http://software.broadinstitute.org/gsea/msigdb/cards/BIOCARTA_BIOPEPTIDES_PATHWAY	43	11	7	0.492
KEGG	BACTERIAL_INVASION_OF_EPITHELIAL_CELLS	5100	http://www.kegg.jp/kegg-bin/show_pathway?mmu05100+mmu:12390+mmu:12402+mmu:12488+mmu:12929+mmu:14083+mmu:14268+mmu:17295+mmu:18708+mmu:18710+mmu:208650+mmu:73178	71	11	6	0.491
KEGG	TYPE_II_DIABETES_MELLITUS	4930	http://www.kegg.jp/kegg-bin/show_pathway?mmu04930+mmu:12290+mmu:15277+mmu:16337+mmu:16370+mmu:18708+mmu:18710+mmu:21926+mmu:26417+mmu:26420+mmu:56717	49	10	7	0.491
BIOCARTA	BIOCARTA_INTEGRIN_PATHWAY		http://software.broadinstitute.org/gsea/msigdb/cards/BIOCARTA_INTEGRIN_PATHWAY	38	9	4	0.481
BIOCARTA	BIOCARTA_P38MAPK_PATHWAY		http://software.broadinstitute.org/gsea/msigdb/cards/BIOCARTA_P38MAPK_PATHWAY	40	11	8	0.48
BIOCARTA	BIOCARTA_NO1_PATHWAY		http://software.broadinstitute.org/gsea/msigdb/cards/BIOCARTA_NO1_PATHWAY	31	7	5	0.47
KEGG	APOPTOSIS	4210	http://www.kegg.jp/kegg-bin/show_pathway?mmu04210+mmu:108960+mmu:12043+mmu:12048+mmu:18708+mmu:18710+mmu:18747+mmu:18749+mmu:19056+mmu:19058+mmu:19084+mmu:19087+mmu:21926+mmu:23797	86	13	8	0.463
KEGG	LEUKOCYTE_TRANSENDOTHELIAL_MIGRATION	4670	http://www.kegg.jp/kegg-bin/show_pathway?mmu04670+mmu:11855+mmu:12388+mmu:12562+mmu:12738+mmu:14083+mmu:14677+mmu:14678+mmu:14679+mmu:17698+mmu:18260+mmu:18613+mmu:18708+mmu:18710+mmu:18751+mmu:20315+mmu:215449+mmu:22325+mmu:232906+mmu:26416+mmu:29857+mmu:54354	120	21	7	0.46
KEGG	N-GLYCAN_BIOSYNTHESIS	510	http://www.kegg.jp/kegg-bin/show_pathway?mmu00510+mmu:140481+mmu:14595+mmu:17156+mmu:17158+mmu:17308+mmu:227619+mmu:53418+mmu:53618+mmu:56737+mmu:57170	50	10	7	0.445
BIOCARTA	BIOCARTA_TNFR1_PATHWAY		http://software.broadinstitute.org/gsea/msigdb/cards/BIOCARTA_TNFR1_PATHWAY	29	7	7	0.441
BIOCARTA	BIOCARTA_EDG1_PATHWAY		http://software.broadinstitute.org/gsea/msigdb/cards/BIOCARTA_EDG1_PATHWAY	27	8	7	0.44
KEGG	PANCREATIC_SECRETION	4972	http://www.kegg.jp/kegg-bin/show_pathway?mmu04972+mmu:11512+mmu:11513+mmu:11931+mmu:11941+mmu:12638+mmu:14682+mmu:16438+mmu:18751+mmu:20496+mmu:215449+mmu:432530+mmu:54403+mmu:67821+mmu:67972	105	14	7	0.439
KEGG	AMOEBIASIS	5146	http://www.kegg.jp/kegg-bin/show_pathway?mmu05146+mmu:12824+mmu:12831+mmu:12843+mmu:14083+mmu:14268+mmu:14680+mmu:14682+mmu:18708+mmu:18710+mmu:18747+mmu:18749+mmu:18751+mmu:21926+mmu:226519+mmu:432530	115	15	9	0.436
BIOCARTA	BIOCARTA_WNT_PATHWAY		http://software.broadinstitute.org/gsea/msigdb/cards/BIOCARTA_WNT_PATHWAY	26	7	6	0.433
KEGG	ECM-RECEPTOR_INTERACTION	4512	http://www.kegg.jp/kegg-bin/show_pathway?mmu04512+mmu:104099+mmu:12824+mmu:12831+mmu:12843+mmu:14268+mmu:16404+mmu:19699+mmu:20969+mmu:213119+mmu:21825+mmu:226519+mmu:241226+mmu:320910+mmu:64051	83	14	8	0.431
BIOCARTA	BIOCARTA_IL2RB_PATHWAY		http://software.broadinstitute.org/gsea/msigdb/cards/BIOCARTA_IL2RB_PATHWAY	38	9	6	0.431
KEGG	PURINE_METABOLISM	230	http://www.kegg.jp/kegg-bin/show_pathway?mmu00230+mmu:110639+mmu:11512+mmu:11513+mmu:11637+mmu:11717+mmu:14544+mmu:18583+mmu:238871+mmu:23917+mmu:432530+mmu:67464+mmu:70408	165	12	8	0.428
BIOCARTA	BIOCARTA_MPR_PATHWAY		http://software.broadinstitute.org/gsea/msigdb/cards/BIOCARTA_MPR_PATHWAY	34	9	6	0.428
KEGG	TOLL-LIKE_RECEPTOR_SIGNALING_PATHWAY	4620	http://www.kegg.jp/kegg-bin/show_pathway?mmu04620+mmu:18708+mmu:18710+mmu:21926+mmu:21939+mmu:22031+mmu:22034+mmu:23797+mmu:26395+mmu:26398+mmu:26410+mmu:26416+mmu:26417+mmu:26420+mmu:29857+mmu:68652	101	15	8	0.428
KEGG	VASCULAR_SMOOTH_MUSCLE_CONTRACTION	4270	http://www.kegg.jp/kegg-bin/show_pathway?mmu04270+mmu:107589+mmu:109880+mmu:110157+mmu:11512+mmu:11513+mmu:12313+mmu:13614+mmu:14673+mmu:14682+mmu:16438+mmu:16801+mmu:18747+mmu:18749+mmu:18751+mmu:18761+mmu:19045+mmu:19091+mmu:26395+mmu:26417+mmu:432530	133	20	8	0.426
BIOCARTA	BIOCARTA_RACCYCD_PATHWAY		http://software.broadinstitute.org/gsea/msigdb/cards/BIOCARTA_RACCYCD_PATHWAY	26	7	5	0.424
BIOCARTA	BIOCARTA_FMLP_PATHWAY		http://software.broadinstitute.org/gsea/msigdb/cards/BIOCARTA_FMLP_PATHWAY	37	8	6	0.419
KEGG	NATURAL_KILLER_CELL_MEDIATED_CYTOTOXICITY	4650	http://www.kegg.jp/kegg-bin/show_pathway?mmu04650+mmu:109880+mmu:110157+mmu:170758+mmu:18021+mmu:18176+mmu:18479+mmu:18708+mmu:18710+mmu:18751+mmu:19056+mmu:19058+mmu:20662+mmu:21926+mmu:22325+mmu:26395+mmu:26417+mmu:54446	150	17	8	0.401
BIOCARTA	BIOCARTA_VIP_PATHWAY		http://software.broadinstitute.org/gsea/msigdb/cards/BIOCARTA_VIP_PATHWAY	27	7	4	0.4
KEGG	NOTCH_SIGNALING_PATHWAY	4330	http://www.kegg.jp/kegg-bin/show_pathway?mmu04330+mmu:13017+mmu:13388+mmu:13542+mmu:13543+mmu:16848+mmu:18223+mmu:19664+mmu:20602+mmu:207521+mmu:328572+mmu:54485+mmu:68318	49	12	6	0.391
KEGG	ALZHEIMER'S_DISEASE	5010	http://www.kegg.jp/kegg-bin/show_pathway?mmu05010+mmu:11487+mmu:11820+mmu:12313+mmu:12569+mmu:14682+mmu:14810+mmu:16438+mmu:17380+mmu:19056+mmu:19058+mmu:20192+mmu:21926+mmu:23821+mmu:26417+mmu:56637+mmu:67942+mmu:68318	179	17	8	0.388
KEGG	NEUROACTIVE_LIGAND-RECEPTOR_INTERACTION	4080	http://www.kegg.jp/kegg-bin/show_pathway?mmu04080+mmu:108069+mmu:108073+mmu:110886+mmu:11448+mmu:11551+mmu:11555+mmu:12311+mmu:12801+mmu:13609+mmu:13614+mmu:14401+mmu:14600+mmu:14658+mmu:14802+mmu:14810+mmu:15560+mmu:15562+mmu:19219+mmu:19226+mmu:208188+mmu:216643+mmu:30878+mmu:53623+mmu:93742	320	24	9	0.388
KEGG	CELL_ADHESION_MOLECULES_(CAMS)	4514	http://www.kegg.jp/kegg-bin/show_pathway?mmu04514+mmu:104099+mmu:11658+mmu:12477+mmu:12487+mmu:12562+mmu:12738+mmu:17528+mmu:18007+mmu:18191+mmu:18260+mmu:18613+mmu:192167+mmu:19268+mmu:20969+mmu:216856+mmu:21939+mmu:241226+mmu:245537+mmu:320910+mmu:53321+mmu:54725+mmu:58235+mmu:58998+mmu:60533+mmu:66797	149	25	8	0.368
KEGG	PRION_DISEASES	5020	http://www.kegg.jp/kegg-bin/show_pathway?mmu05020+mmu:13653+mmu:18747+mmu:18749+mmu:226519+mmu:26395+mmu:26417	35	6	6	0.365
KEGG	NOD-LIKE_RECEPTOR_SIGNALING_PATHWAY	4621	http://www.kegg.jp/kegg-bin/show_pathway?mmu04621+mmu:216799+mmu:21926+mmu:21929+mmu:22027+mmu:22034+mmu:26416+mmu:26417+mmu:26420+mmu:29857+mmu:66724+mmu:68652	62	11	8	0.364
KEGG	INOSITOL_PHOSPHATE_METABOLISM	562	http://www.kegg.jp/kegg-bin/show_pathway?mmu00562+mmu:104015+mmu:107650+mmu:108083+mmu:16330+mmu:17330+mmu:18711+mmu:19211+mmu:20975+mmu:67073+mmu:69718+mmu:75678	57	11	8	0.363
KEGG	AMYOTROPHIC_LATERAL_SCLEROSIS_(ALS)	5014	http://www.kegg.jp/kegg-bin/show_pathway?mmu05014+mmu:12043+mmu:12048+mmu:14810+mmu:18040+mmu:19056+mmu:19058+mmu:21926+mmu:26416+mmu:29857+mmu:380684+mmu:67819	56	11	7	0.353
KEGG	CARBOHYDRATE_DIGESTION_AND_ABSORPTION	4973	http://www.kegg.jp/kegg-bin/show_pathway?mmu04973+mmu:11931+mmu:15277+mmu:18708+mmu:18710+mmu:18751+mmu:23797+mmu:67821	39	7	6	0.352
BIOCARTA	BIOCARTA_PAR1_PATHWAY		http://software.broadinstitute.org/gsea/msigdb/cards/BIOCARTA_PAR1_PATHWAY	37	9	6	0.341
KEGG	GLYCOSPHINGOLIPID_BIOSYNTHESIS_LACTO_AND_NEOLACTO_SERIES	601	http://www.kegg.jp/kegg-bin/show_pathway?mmu00601+mmu:14343+mmu:14348+mmu:14538+mmu:14595+mmu:20449+mmu:26877+mmu:53418	26	7	6	0.341
BIOCARTA	BIOCARTA_MCALPAIN_PATHWAY		http://software.broadinstitute.org/gsea/msigdb/cards/BIOCARTA_MCALPAIN_PATHWAY	25	6	4	0.337
KEGG	ETHER_LIPID_METABOLISM	565	http://www.kegg.jp/kegg-bin/show_pathway?mmu00565+mmu:18472+mmu:18475+mmu:19012+mmu:228061+mmu:28042+mmu:67916	35	6	5	0.335
KEGG	ARRHYTHMOGENIC_RIGHT_VENTRICULAR_CARDIOMYOPATHY_(ARVC)	5412	http://www.kegg.jp/kegg-bin/show_pathway?mmu05412+mmu:104099+mmu:12297+mmu:12298+mmu:14609+mmu:16404+mmu:20541+mmu:213119+mmu:21414+mmu:241226+mmu:320910	74	10	7	0.328
BIOCARTA	BIOCARTA_HIVNEF_PATHWAY		http://software.broadinstitute.org/gsea/msigdb/cards/BIOCARTA_HIVNEF_PATHWAY	58	7	7	0.324
KEGG	VASOPRESSIN-REGULATED_WATER_REABSORPTION	4962	http://www.kegg.jp/kegg-bin/show_pathway?mmu04962+mmu:11512+mmu:12912+mmu:13191+mmu:13426+mmu:18747+mmu:18749+mmu:192662+mmu:22318+mmu:68097	43	9	6	0.32
BIOCARTA	BIOCARTA_MYOSIN_PATHWAY		http://software.broadinstitute.org/gsea/msigdb/cards/BIOCARTA_MYOSIN_PATHWAY	31	8	4	0.319
KEGG	GLYCEROPHOSPHOLIPID_METABOLISM	564	http://www.kegg.jp/kegg-bin/show_pathway?mmu00564+mmu:110911+mmu:14732+mmu:19012+mmu:192654+mmu:225010+mmu:26394+mmu:28042+mmu:320951+mmu:66826+mmu:67916+mmu:75320	79	11	5	0.319
KEGG	RIG-I-LIKE_RECEPTOR_SIGNALING_PATHWAY	4622	http://www.kegg.jp/kegg-bin/show_pathway?mmu04622+mmu:13205+mmu:21926+mmu:22031+mmu:22034+mmu:26416+mmu:26420+mmu:27215+mmu:29857+mmu:66641+mmu:67664	69	10	7	0.313
KEGG	GLYCOSAMINOGLYCAN_BIOSYNTHESIS_HEPARAN_SULFATE	534	http://www.kegg.jp/kegg-bin/show_pathway?mmu00534+mmu:195646+mmu:280645+mmu:50786+mmu:54616+mmu:54710	26	5	5	0.303
KEGG	SPHINGOLIPID_METABOLISM	600	http://www.kegg.jp/kegg-bin/show_pathway?mmu00600+mmu:18010+mmu:19012+mmu:20397+mmu:20773+mmu:230379+mmu:268656+mmu:67916+mmu:70750+mmu:74442	41	9	4	0.299
KEGG	PROTEIN_DIGESTION_AND_ABSORPTION	4974	http://www.kegg.jp/kegg-bin/show_pathway?mmu04974+mmu:110891+mmu:11931+mmu:12816+mmu:12824+mmu:12831+mmu:12843+mmu:16534+mmu:17380+mmu:20510+mmu:20541+mmu:67821	75	11	7	0.297
KEGG	SYSTEMIC_LUPUS_ERYTHEMATOSUS	5322	http://www.kegg.jp/kegg-bin/show_pathway?mmu05322+mmu:12487+mmu:15081+mmu:20638+mmu:21926+mmu:21939	150	5	6	0.291
BIOCARTA	BIOCARTA_VEGF_PATHWAY		http://software.broadinstitute.org/gsea/msigdb/cards/BIOCARTA_VEGF_PATHWAY	29	6	5	0.289
KEGG	HUNTINGTON'S_DISEASE	5016	http://www.kegg.jp/kegg-bin/show_pathway?mmu05016+mmu:11771+mmu:12064+mmu:12912+mmu:13191+mmu:14682+mmu:14810+mmu:16438+mmu:170770+mmu:18181+mmu:20683+mmu:21374+mmu:22333+mmu:237336+mmu:328572+mmu:54152+mmu:67942+mmu:71770	189	17	7	0.28
BIOCARTA	BIOCARTA_AGR_PATHWAY		http://software.broadinstitute.org/gsea/msigdb/cards/BIOCARTA_AGR_PATHWAY	36	6	6	0.278
KEGG	LEISHMANIASIS	5140	http://www.kegg.jp/kegg-bin/show_pathway?mmu05140+mmu:18751+mmu:21926+mmu:22034+mmu:26416+mmu:26417+mmu:29857+mmu:68652	65	7	7	0.278
KEGG	PARKINSON'S_DISEASE	5012	http://www.kegg.jp/kegg-bin/show_pathway?mmu05012+mmu:22195+mmu:22333+mmu:56228+mmu:67128+mmu:67942	141	5	5	0.277
KEGG	SPLICEOSOME	3040	http://www.kegg.jp/kegg-bin/show_pathway?mmu03040+mmu:15382+mmu:20638+mmu:53317+mmu:54614+mmu:56070+mmu:60321+mmu:67039+mmu:67958+mmu:67996+mmu:68816+mmu:72047	126	11	8	0.274
KEGG	SNARE_INTERACTIONS_IN_VESICULAR_TRANSPORT	4130	http://www.kegg.jp/kegg-bin/show_pathway?mmu04130+mmu:20614+mmu:20907+mmu:22317+mmu:22318+mmu:22320+mmu:56494	35	6	6	0.272
KEGG	PPAR_SIGNALING_PATHWAY	3320	http://www.kegg.jp/kegg-bin/show_pathway?mmu03320+mmu:11430+mmu:14081+mmu:17436+mmu:18607+mmu:20249+mmu:20250+mmu:20411+mmu:26569+mmu:50790+mmu:66113+mmu:74205	80	11	5	0.272
KEGG	PHAGOSOME	4145	http://www.kegg.jp/kegg-bin/show_pathway?mmu04145+mmu:11964+mmu:13426+mmu:17113+mmu:18711+mmu:216238+mmu:21825+mmu:22142	174	7	6	0.27
KEGG	LYSINE_DEGRADATION	310	http://www.kegg.jp/kegg-bin/show_pathway?mmu00310+mmu:18193+mmu:192195+mmu:20937+mmu:232811+mmu:234135+mmu:73251+mmu:78920+mmu:84505	43	8	6	0.269
KEGG	RNA_DEGRADATION	3018	http://www.kegg.jp/kegg-bin/show_pathway?mmu03018+mmu:13209+mmu:18789+mmu:18983+mmu:210106+mmu:24128+mmu:72068+mmu:74108+mmu:75901	58	8	7	0.269
KEGG	HEMATOPOIETIC_CELL_LINEAGE	4640	http://www.kegg.jp/kegg-bin/show_pathway?mmu04640+mmu:12509+mmu:12977+mmu:16194+mmu:16197+mmu:16790+mmu:17311+mmu:17380+mmu:21926	83	8	6	0.265
KEGG	OXIDATIVE_PHOSPHORYLATION	190	http://www.kegg.jp/kegg-bin/show_pathway?mmu00190+mmu:11964+mmu:67942	140	2	4	0.259
KEGG	RNA_TRANSPORT	3013	http://www.kegg.jp/kegg-bin/show_pathway?mmu03013+mmu:107939+mmu:13669+mmu:13684+mmu:13685+mmu:13690+mmu:16211+mmu:18141+mmu:192160+mmu:19704+mmu:20610+mmu:208643+mmu:226982+mmu:54563+mmu:67053+mmu:72124+mmu:75705	150	16	6	0.256
KEGG	BASAL_TRANSCRIPTION_FACTORS	3022	http://www.kegg.jp/kegg-bin/show_pathway?mmu03022+mmu:102162+mmu:21374+mmu:226182+mmu:237336+mmu:407786+mmu:83602	36	6	6	0.251
KEGG	CARDIAC_MUSCLE_CONTRACTION	4260	http://www.kegg.jp/kegg-bin/show_pathway?mmu04260+mmu:11931+mmu:12297+mmu:12298+mmu:20541+mmu:22003+mmu:22004+mmu:236794+mmu:67821	79	8	5	0.242
KEGG	MALARIA	5144	http://www.kegg.jp/kegg-bin/show_pathway?mmu05144+mmu:17295+mmu:18613+mmu:20969+mmu:21825+mmu:21926+mmu:21939	54	6	6	0.239
KEGG	ANTIGEN_PROCESSING_AND_PRESENTATION	4612	http://www.kegg.jp/kegg-bin/show_pathway?mmu04612+mmu:12912+mmu:15525+mmu:19192+mmu:19727+mmu:21926+mmu:53970	78	6	6	0.239
BIOCARTA	BIOCARTA_STRESS_PATHWAY		http://software.broadinstitute.org/gsea/msigdb/cards/BIOCARTA_STRESS_PATHWAY	25	4	4	0.234
BIOCARTA	BIOCARTA_IL1R_PATHWAY		http://software.broadinstitute.org/gsea/msigdb/cards/BIOCARTA_IL1R_PATHWAY	33	4	5	0.232
KEGG	LYSOSOME	4142	http://www.kegg.jp/kegg-bin/show_pathway?mmu04142+mmu:11765+mmu:11774+mmu:16004+mmu:17113+mmu:18010+mmu:192654+mmu:20661+mmu:260302+mmu:53599+mmu:54397+mmu:67464+mmu:74105	121	12	4	0.231
KEGG	CYSTEINE_AND_METHIONINE_METABOLISM	270	http://www.kegg.jp/kegg-bin/show_pathway?mmu00270+mmu:13435+mmu:16832+mmu:232087+mmu:74340	38	4	4	0.209
KEGG	PEROXISOME	4146	http://www.kegg.jp/kegg-bin/show_pathway?mmu04146+mmu:11430+mmu:14081+mmu:19305+mmu:228061+mmu:50790+mmu:67420+mmu:72129+mmu:74205	80	8	5	0.209
KEGG	GLYCEROLIPID_METABOLISM	561	http://www.kegg.jp/kegg-bin/show_pathway?mmu00561+mmu:14732+mmu:16891+mmu:19012+mmu:225010+mmu:235582+mmu:67916	50	6	6	0.205
BIOCARTA	BIOCARTA_RHO_PATHWAY		http://software.broadinstitute.org/gsea/msigdb/cards/BIOCARTA_RHO_PATHWAY	32	5	3	0.201
KEGG	O-GLYCAN_BIOSYNTHESIS	512	http://www.kegg.jp/kegg-bin/show_pathway?mmu00512+mmu:108150+mmu:14537+mmu:230145+mmu:241391+mmu:71685	28	5	1	0.185
BIOCARTA	BIOCARTA_INFLAM_PATHWAY		http://software.broadinstitute.org/gsea/msigdb/cards/BIOCARTA_INFLAM_PATHWAY	29	3	5	0.181
KEGG	PRIMARY_IMMUNODEFICIENCY	5340	http://www.kegg.jp/kegg-bin/show_pathway?mmu05340+mmu:16197+mmu:19727+mmu:21939+mmu:53970	34	4	4	0.179
KEGG	TYPE_I_DIABETES_MELLITUS	4940	http://www.kegg.jp/kegg-bin/show_pathway?mmu04940+mmu:12487+mmu:14417+mmu:21926	59	3	5	0.178
KEGG	COMPLEMENT_AND_COAGULATION_CASCADES	4610	http://www.kegg.jp/kegg-bin/show_pathway?mmu04610+mmu:12509+mmu:14066+mmu:17174+mmu:74145	76	4	5	0.178
KEGG	VIRAL_MYOCARDITIS	5416	http://www.kegg.jp/kegg-bin/show_pathway?mmu05416+mmu:11352+mmu:12443+mmu:12487+mmu:13690+mmu:170758+mmu:208643+mmu:21939+mmu:77579	89	8	4	0.172
KEGG	ABC_TRANSPORTERS	2010	http://www.kegg.jp/kegg-bin/show_pathway?mmu02010+mmu:11303+mmu:12638+mmu:192663+mmu:239273+mmu:27416	45	5	5	0.162
KEGG	PHOTOTRANSDUCTION	4744	http://www.kegg.jp/kegg-bin/show_pathway?mmu04744+mmu:12313+mmu:19674+mmu:212541	29	3	4	0.156
BIOCARTA	BIOCARTA_FAS_PATHWAY		http://software.broadinstitute.org/gsea/msigdb/cards/BIOCARTA_FAS_PATHWAY	30	3	4	0.148
KEGG	GRAFT-VERSUS-HOST_DISEASE	5332	http://www.kegg.jp/kegg-bin/show_pathway?mmu05332+mmu:12487+mmu:21926	54	2	4	0.148
KEGG	ALLOGRAFT_REJECTION	5330	http://www.kegg.jp/kegg-bin/show_pathway?mmu05330+mmu:12487+mmu:21926+mmu:21939	52	3	4	0.146
KEGG	FATTY_ACID_METABOLISM	71	http://www.kegg.jp/kegg-bin/show_pathway?mmu00071+mmu:11430+mmu:14081+mmu:50790+mmu:74205	47	4	4	0.143
KEGG	GLYCINE_SERINE_AND_THREONINE_METABOLISM	260	http://www.kegg.jp/kegg-bin/show_pathway?mmu00260+mmu:235582+mmu:27364	34	2	2	0.142
KEGG	ALANINE_ASPARTATE_AND_GLUTAMATE_METABOLISM	250	http://www.kegg.jp/kegg-bin/show_pathway?mmu00250+mmu:14417+mmu:14584+mmu:14661+mmu:216456	32	4	4	0.131
KEGG	BIOSYNTHESIS_OF_UNSATURATED_FATTY_ACIDS	1040	http://www.kegg.jp/kegg-bin/show_pathway?mmu01040+mmu:11430+mmu:170439+mmu:20249+mmu:20250	25	4	4	0.128
KEGG	REGULATION_OF_AUTOPHAGY	4140	http://www.kegg.jp/kegg-bin/show_pathway?mmu04140+mmu:105787+mmu:235040+mmu:29869+mmu:71742	35	4	4	0.126
KEGG	GALACTOSE_METABOLISM	52	http://www.kegg.jp/kegg-bin/show_pathway?mmu00052+mmu:14595+mmu:15277+mmu:53418	27	3	4	0.125
KEGG	RETINOL_METABOLISM	830	http://www.kegg.jp/kegg-bin/show_pathway?mmu00830+mmu:232174+mmu:98711	77	2	3	0.123
KEGG	INTESTINAL_IMMUNE_NETWORK_FOR_IGA_PRODUCTION	4672	http://www.kegg.jp/kegg-bin/show_pathway?mmu04672+mmu:12487+mmu:16168+mmu:20315+mmu:21939	44	4	3	0.121
KEGG	PROTEASOME	3050	http://www.kegg.jp/kegg-bin/show_pathway?mmu03050+mmu:19192+mmu:228769+mmu:59029	45	3	4	0.116
KEGG	MATURITY_ONSET_DIABETES_OF_THE_YOUNG	4950	http://www.kegg.jp/kegg-bin/show_pathway?mmu04950+mmu:15242+mmu:18088+mmu:21410	26	3	3	0.115
KEGG	PYRIMIDINE_METABOLISM	240	http://www.kegg.jp/kegg-bin/show_pathway?mmu00240+mmu:56248+mmu:66588+mmu:67464+mmu:70408	98	4	3	0.112
KEGG	PROTEIN_EXPORT	3060	http://www.kegg.jp/kegg-bin/show_pathway?mmu03060+mmu:140740+mmu:67398+mmu:69276	29	3	3	0.11
KEGG	TASTE_TRANSDUCTION	4742	http://www.kegg.jp/kegg-bin/show_pathway?mmu04742+mmu:11512+mmu:18747+mmu:18749+mmu:20276	60	4	3	0.104
KEGG	AMINOACYL-TRNA_BIOSYNTHESIS	970	http://www.kegg.jp/kegg-bin/show_pathway?mmu00970+mmu:22375+mmu:234734	64	2	3	0.102
BIOCARTA	BIOCARTA_TOLL_PATHWAY		http://software.broadinstitute.org/gsea/msigdb/cards/BIOCARTA_TOLL_PATHWAY	37	3	3	0.102
KEGG	ARGININE_AND_PROLINE_METABOLISM	330	http://www.kegg.jp/kegg-bin/show_pathway?mmu00330+mmu:14661+mmu:216456+mmu:56454	53	3	3	0.088
KEGG	COLLECTING_DUCT_ACID_SECRETION	4966	http://www.kegg.jp/kegg-bin/show_pathway?mmu04966+mmu:11964	27	1	3	0.088
KEGG	NUCLEOTIDE_EXCISION_REPAIR	3420	http://www.kegg.jp/kegg-bin/show_pathway?mmu03420+mmu:13871+mmu:19359	43	2	3	0.085
KEGG	PYRUVATE_METABOLISM	620	http://www.kegg.jp/kegg-bin/show_pathway?mmu00620+mmu:16832+mmu:17436	43	2	3	0.085
KEGG	DRUG_METABOLISM_OTHER_ENZYMES	983	http://www.kegg.jp/kegg-bin/show_pathway?mmu00983+mmu:23917	57	1	2	0.084
KEGG	CITRATE_CYCLE_(TCA_CYCLE)	20	http://www.kegg.jp/kegg-bin/show_pathway?mmu00020+mmu:11428+mmu:78920	32	2	3	0.081
KEGG	AMINO_SUGAR_AND_NUCLEOTIDE_SUGAR_METABOLISM	520	http://www.kegg.jp/kegg-bin/show_pathway?mmu00520+mmu:14584+mmu:15277+mmu:74091	47	3	2	0.069
KEGG	AUTOIMMUNE_THYROID_DISEASE	5320	http://www.kegg.jp/kegg-bin/show_pathway?mmu05320+mmu:12477+mmu:12487+mmu:21939	67	3	2	0.068
KEGG	CYTOSOLIC_DNA-SENSING_PATHWAY	4623	http://www.kegg.jp/kegg-bin/show_pathway?mmu04623+mmu:70408	55	1	2	0.066
KEGG	STARCH_AND_SUCROSE_METABOLISM	500	http://www.kegg.jp/kegg-bin/show_pathway?mmu00500+mmu:15277+mmu:70974	44	2	2	0.057
KEGG	GLYCOLYSIS_GLUCONEOGENESIS	10	http://www.kegg.jp/kegg-bin/show_pathway?mmu00010+mmu:15277+mmu:16832	60	2	2	0.052
BIOCARTA	BIOCARTA_DEATH_PATHWAY		http://software.broadinstitute.org/gsea/msigdb/cards/BIOCARTA_DEATH_PATHWAY	33	1	2	0.049
KEGG	PENTOSE_PHOSPHATE_PATHWAY	30	http://www.kegg.jp/kegg-bin/show_pathway?mmu00030+mmu:110639	28	1	2	0.048
KEGG	RNA_POLYMERASE	3020	http://www.kegg.jp/kegg-bin/show_pathway?mmu03020+mmu:70408	28	1	2	0.048
BIOCARTA	BIOCARTA_NKT_PATHWAY		http://software.broadinstitute.org/gsea/msigdb/cards/BIOCARTA_NKT_PATHWAY	28	1	2	0.048
KEGG	HOMOLOGOUS_RECOMBINATION	3440	http://www.kegg.jp/kegg-bin/show_pathway?mmu03440+mmu:19364	27	1	2	0.047
KEGG	VALINE_LEUCINE_AND_ISOLEUCINE_DEGRADATION	280	http://www.kegg.jp/kegg-bin/show_pathway?mmu00280+mmu:13171	48	1	1	0.041
KEGG	GLYCOSYLPHOSPHATIDYLINOSITOL(GPI)-ANCHOR_BIOSYNTHESIS	563	http://www.kegg.jp/kegg-bin/show_pathway?mmu00563+mmu:230801	25	1	1	0.039
KEGG	GLUTATHIONE_METABOLISM	480	http://www.kegg.jp/kegg-bin/show_pathway?mmu00480+mmu:16790+mmu:207182	54	2	1	0.035
KEGG	BUTANOATE_METABOLISM	650	http://www.kegg.jp/kegg-bin/show_pathway?mmu00650+mmu:14417	30	1	1	0.035
KEGG	PROPANOATE_METABOLISM	640	http://www.kegg.jp/kegg-bin/show_pathway?mmu00640+mmu:16832	32	1	1	0.035
KEGG	ARACHIDONIC_ACID_METABOLISM	590	http://www.kegg.jp/kegg-bin/show_pathway?mmu00590+mmu:207182	86	1	1	0.033
KEGG	PORPHYRIN_AND_CHLOROPHYLL_METABOLISM	860	http://www.kegg.jp/kegg-bin/show_pathway?mmu00860+mmu:77697	39	1	1	0.031
KEGG	BASE_EXCISION_REPAIR	3410	http://www.kegg.jp/kegg-bin/show_pathway?mmu03410+mmu:71726	38	1	1	0.031
KEGG	RIBOSOME	3010	http://www.kegg.jp/kegg-bin/show_pathway?mmu03010+mmu:67891	110	1	1	0.028
KEGG	FRUCTOSE_AND_MANNOSE_METABOLISM	51	http://www.kegg.jp/kegg-bin/show_pathway?mmu00051+mmu:15277	36	1	1	0.024
KEGG	STAPHYLOCOCCUS_AUREUS_INFECTION	5150	http://www.kegg.jp/kegg-bin/show_pathway?mmu05150+mmu:17174	51	1	1	0.024
KEGG	TRYPTOPHAN_METABOLISM	380	http://www.kegg.jp/kegg-bin/show_pathway?mmu00380+mmu:22375	43	1	1	0.024

## Sheet: kegg
KEGG pathway	SCORE
PATHWAYS_IN_CANCER	2345
FOCAL_ADHESION	1804
MAPK_SIGNALING_PATHWAY	1668
NEUROTROPHIN_SIGNALING_PATHWAY	1609
PROSTATE_CANCER	1555
WNT_SIGNALING_PATHWAY	1545
MTOR_SIGNALING_PATHWAY	1478
INSULIN_SIGNALING_PATHWAY	1478
COLORECTAL_CANCER	1331
PROGESTERONE-MEDIATED_OOCYTE_MATURATION	1301
TGF-BETA_SIGNALING_PATHWAY	1195
AXON_GUIDANCE	1189
ERBB_SIGNALING_PATHWAY	1187
CHRONIC_MYELOID_LEUKEMIA	1157
PANCREATIC_CANCER	1122
REGULATION_OF_ACTIN_CYTOSKELETON	1113
T_CELL_RECEPTOR_SIGNALING_PATHWAY	1070
ENDOMETRIAL_CANCER	1063
ADHERENS_JUNCTION	1040
ACUTE_MYELOID_LEUKEMIA	1006
MELANOGENESIS	1000
CELL_CYCLE	0.995
LONG-TERM_POTENTIATION	0.913
LONG-TERM_DEPRESSION	0.9
B_CELL_RECEPTOR_SIGNALING_PATHWAY	0.89
CHEMOKINE_SIGNALING_PATHWAY	0.842
BLADDER_CANCER	0.837
VEGF_SIGNALING_PATHWAY	0.797
SALIVARY_SECRETION	0.78
ENDOCYTOSIS	0.768
HEDGEHOG_SIGNALING_PATHWAY	0.768
GAP_JUNCTION	0.742
FC_GAMMA_R-MEDIATED_PHAGOCYTOSIS	0.713
GNRH_SIGNALING_PATHWAY	0.703
HEPATITIS_C	0.691
SMALL_CELL_LUNG_CANCER	0.671
GASTRIC_ACID_SECRETION	0.655
UBIQUITIN_MEDIATED_PROTEOLYSIS	0.654
FC_EPSILON_RI_SIGNALING_PATHWAY	0.632
JAK-STAT_SIGNALING_PATHWAY	0.62
BASAL_CELL_CARCINOMA	0.619
CALCIUM_SIGNALING_PATHWAY	0.597
TOXOPLASMOSIS	0.587
P53_SIGNALING_PATHWAY	0.577
ALDOSTERONE-REGULATED_SODIUM_REABSORPTION	0.568
DILATED_CARDIOMYOPATHY	0.563
ADIPOCYTOKINE_SIGNALING_PATHWAY	0.556
TIGHT_JUNCTION	0.541
CYTOKINE-CYTOKINE_RECEPTOR_INTERACTION	0.537
PHOSPHATIDYLINOSITOL_SIGNALING_SYSTEM	0.524
PROTEIN_PROCESSING_IN_ENDOPLASMIC_RETICULUM	0.506
